# Supplementary material for: (Z)-3-Methyl-4-[1-(4-methyl­anilino)propyl­idene]-1-phenyl-1H-pyrazol-5(4H)-one
Source: Acta Crystallogr Sect E Struct Rep Online. 2013 Jul 17;69(Pt 8):o1271. doi: 10.1107/S1600536813019144 (PMC3793766; doi:10.1107/S1600536813019144)
Supplement: Supplementary file 1 [file e-69-o1271-sup1.cif]

##############################################################################
#                                                                            #
# This CIF contains the data in a paper accepted for publication in          #
# Acta Crystallographica Section E. It conforms to the requirements of       #
# Notes for Authors for Acta Crystallographica Section E, and has been       #
# peer reviewed under the auspices of the IUCr Commission on Journals.       #
#                                                                            #
# Full details of the Crystallographic Information File format               #
# are given in the paper "The Crystallographic Information File (CIF):       #
# a New Standard Archive File for Crystallography" by S. R. Hall, F. H.      #
# Allen and I. D. Brown [Acta Cryst. (1991), A47, 655-685].                  #
#                                                                            #
# The current version of the core CIF dictionary is obtainable from          #
# ftp://ftp.iucr.org/pub/cif_core.dic.                                       #
#                                                                            #
# Software is freely available for graphical display of the structure(s)     #
# in this CIF. For information consult the CIF software page                 #
# http://www.iucr.org/resources/cif/software.                                #
#                                                                            #
# This file may be used for bona fide research purposes within the           #
# scientific community so long as proper attribution is given to the journal # 
# article from which it was obtained.                                        #
#                                                                            #
##############################################################################
data_I
_audit_creation_method     SHELXL-97
_chemical_name_systematic
;\
(<i>Z</i>)-3-methyl-4-[1-(4-methylanilino)propylidene]-1-phenyl-\
1<i>H</i>-pyrazol-5(4<i>H</i>)-one
;
_chemical_name_common     ?
_chemical_formula_moiety     'C20 H21 N3 O'
_chemical_formula_sum     'C20 H21 N3 O'
_chemical_formula_iupac     'C20 H21 N3 O'
_chemical_formula_weight     319.40
_chemical_melting_point     ?
_symmetry_cell_setting     triclinic
_symmetry_space_group_name_H-M     'P -1'
_symmetry_space_group_name_Hall     '-P 1'
loop_
    _symmetry_equiv_pos_as_xyz
    'x, y, z'
    '-x, -y, -z'
_cell_length_a     8.8092(3)
_cell_length_b     9.8629(4)
_cell_length_c     10.9278(4)
_cell_angle_alpha     105.633(4)
_cell_angle_beta     99.971(3)
_cell_angle_gamma     104.961(3)
_cell_volume     852.75(5)
_cell_formula_units_Z     2
_cell_measurement_reflns_used     10378
_cell_measurement_theta_min     3.4710
_cell_measurement_theta_max     29.0796
_cell_measurement_temperature     293(2)
_exptl_crystal_description     Block
_exptl_crystal_colour     Yellow
_exptl_crystal_size_max     0.30
_exptl_crystal_size_mid     0.20
_exptl_crystal_size_min     0.20
_exptl_crystal_density_diffrn     1.244
_exptl_crystal_density_meas     ?
_exptl_crystal_density_method     'not measured'
_exptl_crystal_F_000     340
_exptl_absorpt_coefficient_mu     0.078
_exptl_absorpt_correction_type     multi-scan
_exptl_absorpt_process_details     '(CrysAlis RED; Oxford Diffraction, 2010)'
_exptl_absorpt_correction_T_min     0.79175
_exptl_absorpt_correction_T_max     1.00000
_exptl_special_details
;
<i>CrysAlis PRO</i>, Oxford Diffraction Ltd., Version 1.171.34.40 (release
27--08-2010 CrysAlis171. NET) (compiled Aug 27 2010,11:50:40) Empirical
absorption correction using spherical harmonics, implemented in SCALE3 ABSPACK
scaling algorithm.
;
_diffrn_ambient_temperature     293(2)
_diffrn_radiation_type     MoK\a
_diffrn_radiation_wavelength     0.71073
_diffrn_radiation_source     'fine-focus sealed tube'
_diffrn_radiation_monochromator     graphite
_diffrn_measurement_device_type     'Oxford Diffraction Xcalibur Sapphire3'
_diffrn_measurement_method     '\w scans'
_diffrn_detector_area_resol_mean     16.1049
_diffrn_reflns_number     23723
_diffrn_reflns_av_R_equivalents     0.0664
_diffrn_reflns_av_sigmaI/netI     0.0409
_diffrn_reflns_theta_min     3.48
_diffrn_reflns_theta_max     26.00
_diffrn_reflns_theta_full     26.00
_diffrn_measured_fraction_theta_max     0.998
_diffrn_measured_fraction_theta_full     0.998
_diffrn_reflns_limit_h_min     -10
_diffrn_reflns_limit_h_max     10
_diffrn_reflns_limit_k_min     -12
_diffrn_reflns_limit_k_max     12
_diffrn_reflns_limit_l_min     -13
_diffrn_reflns_limit_l_max     13
_diffrn_standards_number     0
_diffrn_standards_interval_count     0
_diffrn_standards_interval_time     0
_diffrn_standards_decay_%     0
_refine_special_details
;
Refinement of <i>F</i>^2^ against ALL reflections. The weighted <i>R</i>-factor
<i>wR</i> and goodness of fit <i>S</i> are based on <i>F</i>^2^, conventional
<i>R</i>-factors <i>R</i> are based on <i>F</i>, with <i>F</i> set to zero for
negative <i>F</i>^2^. The threshold expression of <i>F</i>^2^ >
\s(<i>F</i>^2^) is used only for calculating <i>R</i>-factors(gt) <i>etc</i>.
and is not relevant to the choice of reflections for refinement.
<i>R</i>-factors based on <i>F</i>^2^ are statistically about twice as large
as those based on <i>F</i>, and <i>R</i>- factors based on ALL data will be
even larger.
;
_reflns_number_total     3341
_reflns_number_gt     2067
_reflns_threshold_expression     I>2\s(I)
_refine_ls_structure_factor_coef     Fsqd
_refine_ls_matrix_type     full
_refine_ls_R_factor_all     0.1007
_refine_ls_R_factor_gt     0.0520
_refine_ls_wR_factor_gt     0.1072
_refine_ls_wR_factor_ref     0.1303
_refine_ls_goodness_of_fit_ref     1.010
_refine_ls_restrained_S_all     1.010
_refine_ls_number_reflns     3341
_refine_ls_number_parameters     225
_refine_ls_number_restraints     0
_refine_ls_hydrogen_treatment     mixed
_refine_ls_weighting_scheme     calc
_refine_ls_weighting_details
         'calc w=1/[\s^2^(Fo^2^)+(0.0441P)^2^+0.3811P] where P=(Fo^2^+2Fc^2^)/3'
_atom_sites_solution_hydrogens     geom
_atom_sites_solution_primary     direct
_atom_sites_solution_secondary     difmap
_refine_ls_shift/su_max     0.001
_refine_ls_shift/su_mean     0.000
_refine_diff_density_max     0.173
_refine_diff_density_min     -0.165
_refine_ls_extinction_method     none
_refine_ls_extinction_coef     ?
loop_
    _atom_type_symbol
    _atom_type_description
    _atom_type_scat_dispersion_real
    _atom_type_scat_dispersion_imag
    _atom_type_scat_source
    'C' 'C' 0.0033 0.0016
                         'International Tables Vol C Tables 4.2.6.8 and 6.1.1.4'
    'H' 'H' 0.0000 0.0000
                         'International Tables Vol C Tables 4.2.6.8 and 6.1.1.4'
    'N' 'N' 0.0061 0.0033
                         'International Tables Vol C Tables 4.2.6.8 and 6.1.1.4'
    'O' 'O' 0.0106 0.0060
                         'International Tables Vol C Tables 4.2.6.8 and 6.1.1.4'
_computing_data_collection     'CrysAlis PRO (Oxford Diffraction, 2010)'
_computing_cell_refinement     'CrysAlis PRO (Oxford Diffraction, 2010)'
_computing_data_reduction     'CrysAlis PRO (Oxford Diffraction, 2010)'
_computing_structure_solution     'SHELXS97 (Sheldrick, 2008)'
_computing_structure_refinement     'SHELXL97 (Sheldrick, 2008)'
_computing_molecular_graphics     'ORTEP-3 for Windows (Farrugia, 2012)'
_computing_publication_material     'PLATON (Spek, 2009)'
loop_
    _atom_site_type_symbol
    _atom_site_label
    _atom_site_fract_x
    _atom_site_fract_y
    _atom_site_fract_z
    _atom_site_U_iso_or_equiv
    _atom_site_adp_type
    _atom_site_calc_flag
    _atom_site_refinement_flags
    _atom_site_occupancy
    _atom_site_symmetry_multiplicity
    _atom_site_disorder_assembly
    _atom_site_disorder_group
    N N1 0.6306(2) 0.5996(2) 0.37478(17) 0.0405(4) Uani d . 1 1 . .
    N N2 0.4810(2) 0.6219(2) 0.33572(19) 0.0461(5) Uani d . 1 1 . .
    C C3 0.4497(3) 0.6918(2) 0.4430(2) 0.0432(5) Uani d . 1 1 . .
    C C4 0.5759(3) 0.7196(2) 0.5581(2) 0.0419(5) Uani d . 1 1 . .
    C C5 0.6914(2) 0.6541(2) 0.5090(2) 0.0396(5) Uani d . 1 1 . .
    O O5 0.82042(18) 0.64696(18) 0.57192(14) 0.0524(4) Uani d . 1 1 . .
    C C6 0.6921(2) 0.5216(2) 0.2780(2) 0.0382(5) Uani d . 1 1 . .
    C C7 0.6007(3) 0.4624(2) 0.1476(2) 0.0458(6) Uani d . 1 1 . .
    H H7 0.4989 0.4733 0.1250 0.055 Uiso calc R 1 1 . .
    C C8 0.6609(3) 0.3874(3) 0.0520(2) 0.0542(7) Uani d . 1 1 . .
    H H8 0.5989 0.3479 -0.0351 0.065 Uiso calc R 1 1 . .
    C C9 0.8116(3) 0.3703(3) 0.0832(2) 0.0537(6) Uani d . 1 1 . .
    H H9 0.8524 0.3210 0.0180 0.064 Uiso calc R 1 1 . .
    C C10 0.9002(3) 0.4274(3) 0.2122(2) 0.0540(6) Uani d . 1 1 . .
    H H10 1.0013 0.4149 0.2343 0.065 Uiso calc R 1 1 . .
    C C11 0.8431(3) 0.5029(2) 0.3102(2) 0.0460(6) Uani d . 1 1 . .
    H H11 0.9053 0.5410 0.3971 0.055 Uiso calc R 1 1 . .
    C C12 0.7747(3) 0.8304(2) 0.9149(2) 0.0423(5) Uani d . 1 1 . .
    C C13 0.8209(3) 0.7326(3) 0.9708(2) 0.0456(6) Uani d . 1 1 . .
    H H13 0.8139 0.6388 0.9176 0.055 Uiso calc R 1 1 . .
    C C14 0.8777(3) 0.7740(3) 1.1057(2) 0.0510(6) Uani d . 1 1 . .
    H H14 0.9085 0.7072 1.1424 0.061 Uiso calc R 1 1 . .
    C C15 0.8898(3) 0.9121(3) 1.1875(2) 0.0517(6) Uani d . 1 1 . .
    C C16 0.8441(3) 1.0085(3) 1.1292(2) 0.0558(7) Uani d . 1 1 . .
    H H16 0.8516 1.1025 1.1823 0.067 Uiso calc R 1 1 . .
    C C17 0.7877(3) 0.9697(3) 0.9947(2) 0.0517(6) Uani d . 1 1 . .
    H H17 0.7585 1.0370 0.9580 0.062 Uiso calc R 1 1 . .
    C C18 0.9500(4) 0.9557(3) 1.3343(3) 0.0825(9) Uani d . 1 1 . .
    H H18A 0.9662 1.0595 1.3739 0.124 Uiso calc PR 0.60(4) 1 . .
    H H18B 1.0513 0.9368 1.3558 0.124 Uiso calc PR 0.60(4) 1 . .
    H H18C 0.8712 0.8985 1.3671 0.124 Uiso calc PR 0.60(4) 1 . .
    H H18D 0.9596 0.8703 1.3573 0.124 Uiso calc PR 0.40(4) 1 . .
    H H18E 0.8745 0.9931 1.3754 0.124 Uiso calc PR 0.40(4) 1 . .
    H H18F 1.0546 1.0314 1.3641 0.124 Uiso calc PR 0.40(4) 1 . .
    N N19 0.7247(2) 0.7827(2) 0.77489(19) 0.0468(5) Uani d . 1 1 . .
    C C20 0.5957(3) 0.7862(2) 0.6926(2) 0.0419(5) Uani d . 1 1 . .
    C C21 0.4839(3) 0.8636(3) 0.7452(2) 0.0489(6) Uani d . 1 1 . .
    H H21A 0.4943 0.8702 0.8366 0.059 Uiso calc R 1 1 . .
    H H21B 0.3724 0.8056 0.6963 0.059 Uiso calc R 1 1 . .
    C C22 0.5207(3) 1.0205(3) 0.7353(3) 0.0670(8) Uani d . 1 1 . .
    H H22A 0.4515 1.0688 0.7755 0.101 Uiso calc R 1 1 . .
    H H22B 0.5010 1.0139 0.6444 0.101 Uiso calc R 1 1 . .
    H H22C 0.6325 1.0768 0.7798 0.101 Uiso calc R 1 1 . .
    C C23 0.2922(3) 0.7244(3) 0.4309(3) 0.0591(7) Uani d . 1 1 . .
    H H23A 0.2374 0.6964 0.3396 0.089 Uiso calc R 1 1 . .
    H H23B 0.3132 0.8288 0.4728 0.089 Uiso calc R 1 1 . .
    H H23C 0.2248 0.6690 0.4728 0.089 Uiso calc R 1 1 . .
    H H19 0.778(3) 0.728(3) 0.727(2) 0.063(8) Uiso d . 1 1 . .
loop_
    _atom_site_aniso_label
    _atom_site_aniso_U_11
    _atom_site_aniso_U_22
    _atom_site_aniso_U_33
    _atom_site_aniso_U_12
    _atom_site_aniso_U_13
    _atom_site_aniso_U_23
    N1 0.0335(10) 0.0496(11) 0.0386(11) 0.0157(8) 0.0051(8) 0.0155(9)
    N2 0.0348(10) 0.0554(12) 0.0490(12) 0.0162(9) 0.0063(9) 0.0198(10)
    C3 0.0379(12) 0.0441(13) 0.0485(14) 0.0111(10) 0.0103(11) 0.0193(11)
    C4 0.0404(12) 0.0436(13) 0.0448(14) 0.0127(10) 0.0131(10) 0.0190(10)
    C5 0.0363(12) 0.0430(13) 0.0412(13) 0.0120(10) 0.0091(10) 0.0180(10)
    O5 0.0453(10) 0.0708(11) 0.0432(9) 0.0296(8) 0.0055(7) 0.0156(8)
    C6 0.0367(11) 0.0329(11) 0.0433(13) 0.0085(9) 0.0075(10) 0.0142(10)
    C7 0.0403(13) 0.0467(13) 0.0463(14) 0.0138(10) 0.0027(11) 0.0146(11)
    C8 0.0627(16) 0.0476(14) 0.0434(14) 0.0187(12) 0.0019(12) 0.0076(11)
    C9 0.0622(16) 0.0475(14) 0.0500(16) 0.0258(12) 0.0136(13) 0.0070(12)
    C10 0.0505(14) 0.0585(15) 0.0548(16) 0.0282(12) 0.0103(12) 0.0134(12)
    C11 0.0427(13) 0.0518(14) 0.0425(14) 0.0176(11) 0.0064(11) 0.0149(11)
    C12 0.0387(12) 0.0490(14) 0.0401(13) 0.0144(10) 0.0150(10) 0.0130(11)
    C13 0.0434(13) 0.0465(13) 0.0471(14) 0.0162(11) 0.0142(11) 0.0123(11)
    C14 0.0532(15) 0.0548(15) 0.0489(15) 0.0166(12) 0.0130(12) 0.0241(12)
    C15 0.0512(14) 0.0589(16) 0.0414(14) 0.0097(12) 0.0159(11) 0.0163(12)
    C16 0.0648(16) 0.0505(15) 0.0477(15) 0.0176(13) 0.0186(13) 0.0075(12)
    C17 0.0596(15) 0.0498(14) 0.0535(16) 0.0228(12) 0.0185(12) 0.0218(12)
    C18 0.104(3) 0.086(2) 0.0468(17) 0.0230(19) 0.0128(16) 0.0160(15)
    N19 0.0469(12) 0.0575(13) 0.0388(12) 0.0236(10) 0.0124(9) 0.0130(9)
    C20 0.0371(12) 0.0396(12) 0.0506(14) 0.0083(10) 0.0123(10) 0.0209(11)
    C21 0.0458(14) 0.0519(14) 0.0556(15) 0.0194(11) 0.0208(11) 0.0201(12)
    C22 0.0748(19) 0.0550(16) 0.081(2) 0.0296(14) 0.0248(16) 0.0261(14)
    C23 0.0425(14) 0.0720(17) 0.0658(17) 0.0246(13) 0.0106(12) 0.0236(14)
_geom_special_details
;
All e.s.d.'s (except the e.s.d. in the dihedral angle between two l.s. planes)
are estimated using the full covariance matrix. The cell e.s.d.'s are taken
into account individually in the estimation of e.s.d.'s in distances, angles
and torsion angles; correlations between e.s.d.'s in cell parameters are only
used when they are defined by crystal symmetry. An approximate (isotropic)
treatment of cell e.s.d.'s is used for estimating e.s.d.'s involving l.s.
planes.
;
loop_
    _geom_bond_atom_site_label_1
    _geom_bond_atom_site_label_2
    _geom_bond_site_symmetry_2
    _geom_bond_distance
    _geom_bond_publ_flag
    N1 C5 . 1.372(3) ?
    N1 N2 . 1.404(2) ?
    N1 C6 . 1.407(3) ?
    N2 C3 . 1.304(3) ?
    C3 C4 . 1.437(3) ?
    C3 C23 . 1.496(3) ?
    C4 C20 . 1.398(3) ?
    C4 C5 . 1.442(3) ?
    C5 O5 . 1.252(2) ?
    C6 C11 . 1.388(3) ?
    C6 C7 . 1.389(3) ?
    C7 C8 . 1.378(3) ?
    C7 H7 . 0.9300 ?
    C8 C9 . 1.377(3) ?
    C8 H8 . 0.9300 ?
    C9 C10 . 1.371(3) ?
    C9 H9 . 0.9300 ?
    C10 C11 . 1.380(3) ?
    C10 H10 . 0.9300 ?
    C11 H11 . 0.9300 ?
    C12 C17 . 1.377(3) ?
    C12 C13 . 1.380(3) ?
    C12 N19 . 1.425(3) ?
    C13 C14 . 1.380(3) ?
    C13 H13 . 0.9300 ?
    C14 C15 . 1.379(3) ?
    C14 H14 . 0.9300 ?
    C15 C16 . 1.381(3) ?
    C15 C18 . 1.502(3) ?
    C16 C17 . 1.379(3) ?
    C16 H16 . 0.9300 ?
    C17 H17 . 0.9300 ?
    C18 H18A . 0.9600 ?
    C18 H18B . 0.9600 ?
    C18 H18C . 0.9600 ?
    C18 H18D . 0.9600 ?
    C18 H18E . 0.9600 ?
    C18 H18F . 0.9600 ?
    N19 C20 . 1.335(3) ?
    N19 H19 . 0.92(3) ?
    C20 C21 . 1.494(3) ?
    C21 C22 . 1.534(3) ?
    C21 H21A . 0.9700 ?
    C21 H21B . 0.9700 ?
    C22 H22A . 0.9600 ?
    C22 H22B . 0.9600 ?
    C22 H22C . 0.9600 ?
    C23 H23A . 0.9600 ?
    C23 H23B . 0.9600 ?
    C23 H23C . 0.9600 ?
loop_
    _geom_angle_atom_site_label_1
    _geom_angle_atom_site_label_2
    _geom_angle_atom_site_label_3
    _geom_angle_site_symmetry_1
    _geom_angle_site_symmetry_3
    _geom_angle
    _geom_angle_publ_flag
    C5 N1 N2 . . 111.70(17) ?
    C5 N1 C6 . . 129.42(17) ?
    N2 N1 C6 . . 118.78(17) ?
    C3 N2 N1 . . 106.56(17) ?
    N2 C3 C4 . . 111.68(19) ?
    N2 C3 C23 . . 118.1(2) ?
    C4 C3 C23 . . 130.2(2) ?
    C20 C4 C3 . . 133.0(2) ?
    C20 C4 C5 . . 122.02(19) ?
    C3 C4 C5 . . 104.92(19) ?
    O5 C5 N1 . . 125.9(2) ?
    O5 C5 C4 . . 129.0(2) ?
    N1 C5 C4 . . 105.10(17) ?
    C11 C6 C7 . . 119.2(2) ?
    C11 C6 N1 . . 121.19(19) ?
    C7 C6 N1 . . 119.60(19) ?
    C8 C7 C6 . . 120.0(2) ?
    C8 C7 H7 . . 120.0 ?
    C6 C7 H7 . . 120.0 ?
    C9 C8 C7 . . 121.0(2) ?
    C9 C8 H8 . . 119.5 ?
    C7 C8 H8 . . 119.5 ?
    C10 C9 C8 . . 118.7(2) ?
    C10 C9 H9 . . 120.7 ?
    C8 C9 H9 . . 120.7 ?
    C9 C10 C11 . . 121.6(2) ?
    C9 C10 H10 . . 119.2 ?
    C11 C10 H10 . . 119.2 ?
    C10 C11 C6 . . 119.5(2) ?
    C10 C11 H11 . . 120.3 ?
    C6 C11 H11 . . 120.3 ?
    C17 C12 C13 . . 119.5(2) ?
    C17 C12 N19 . . 123.6(2) ?
    C13 C12 N19 . . 116.8(2) ?
    C14 C13 C12 . . 119.9(2) ?
    C14 C13 H13 . . 120.0 ?
    C12 C13 H13 . . 120.0 ?
    C15 C14 C13 . . 121.6(2) ?
    C15 C14 H14 . . 119.2 ?
    C13 C14 H14 . . 119.2 ?
    C14 C15 C16 . . 117.5(2) ?
    C14 C15 C18 . . 121.2(2) ?
    C16 C15 C18 . . 121.4(2) ?
    C17 C16 C15 . . 122.0(2) ?
    C17 C16 H16 . . 119.0 ?
    C15 C16 H16 . . 119.0 ?
    C12 C17 C16 . . 119.6(2) ?
    C12 C17 H17 . . 120.2 ?
    C16 C17 H17 . . 120.2 ?
    C15 C18 H18A . . 109.5 ?
    C15 C18 H18B . . 109.5 ?
    H18A C18 H18B . . 109.5 ?
    C15 C18 H18C . . 109.5 ?
    H18A C18 H18C . . 109.5 ?
    H18B C18 H18C . . 109.5 ?
    C15 C18 H18D . . 109.5 ?
    H18A C18 H18D . . 141.1 ?
    H18B C18 H18D . . 56.3 ?
    H18C C18 H18D . . 56.3 ?
    C15 C18 H18E . . 109.5 ?
    H18A C18 H18E . . 56.3 ?
    H18B C18 H18E . . 141.1 ?
    H18C C18 H18E . . 56.3 ?
    H18D C18 H18E . . 109.5 ?
    C15 C18 H18F . . 109.5 ?
    H18A C18 H18F . . 56.3 ?
    H18B C18 H18F . . 56.3 ?
    H18C C18 H18F . . 141.1 ?
    H18D C18 H18F . . 109.5 ?
    H18E C18 H18F . . 109.5 ?
    C20 N19 C12 . . 131.3(2) ?
    C20 N19 H19 . . 108.9(15) ?
    C12 N19 H19 . . 119.2(15) ?
    N19 C20 C4 . . 116.9(2) ?
    N19 C20 C21 . . 120.1(2) ?
    C4 C20 C21 . . 122.9(2) ?
    C20 C21 C22 . . 112.1(2) ?
    C20 C21 H21A . . 109.2 ?
    C22 C21 H21A . . 109.2 ?
    C20 C21 H21B . . 109.2 ?
    C22 C21 H21B . . 109.2 ?
    H21A C21 H21B . . 107.9 ?
    C21 C22 H22A . . 109.5 ?
    C21 C22 H22B . . 109.5 ?
    H22A C22 H22B . . 109.5 ?
    C21 C22 H22C . . 109.5 ?
    H22A C22 H22C . . 109.5 ?
    H22B C22 H22C . . 109.5 ?
    C3 C23 H23A . . 109.5 ?
    C3 C23 H23B . . 109.5 ?
    H23A C23 H23B . . 109.5 ?
    C3 C23 H23C . . 109.5 ?
    H23A C23 H23C . . 109.5 ?
    H23B C23 H23C . . 109.5 ?
loop_
    _geom_torsion_atom_site_label_1
    _geom_torsion_atom_site_label_2
    _geom_torsion_atom_site_label_3
    _geom_torsion_atom_site_label_4
    _geom_torsion_site_symmetry_1
    _geom_torsion_site_symmetry_2
    _geom_torsion_site_symmetry_3
    _geom_torsion_site_symmetry_4
    _geom_torsion
    _geom_torsion_publ_flag
    C5 N1 N2 C3 . . . . 1.3(2) ?
    C6 N1 N2 C3 . . . . 178.00(18) ?
    N1 N2 C3 C4 . . . . 0.1(2) ?
    N1 N2 C3 C23 . . . . -177.35(19) ?
    N2 C3 C4 C20 . . . . -178.3(2) ?
    C23 C3 C4 C20 . . . . -1.3(4) ?
    N2 C3 C4 C5 . . . . -1.3(2) ?
    C23 C3 C4 C5 . . . . 175.7(2) ?
    N2 N1 C5 O5 . . . . 178.3(2) ?
    C6 N1 C5 O5 . . . . 2.0(4) ?
    N2 N1 C5 C4 . . . . -2.0(2) ?
    C6 N1 C5 C4 . . . . -178.31(19) ?
    C20 C4 C5 O5 . . . . -1.0(3) ?
    C3 C4 C5 O5 . . . . -178.4(2) ?
    C20 C4 C5 N1 . . . . 179.35(19) ?
    C3 C4 C5 N1 . . . . 1.9(2) ?
    C5 N1 C6 C11 . . . . -7.2(3) ?
    N2 N1 C6 C11 . . . . 176.70(19) ?
    C5 N1 C6 C7 . . . . 173.0(2) ?
    N2 N1 C6 C7 . . . . -3.1(3) ?
    C11 C6 C7 C8 . . . . -0.6(3) ?
    N1 C6 C7 C8 . . . . 179.2(2) ?
    C6 C7 C8 C9 . . . . -0.2(4) ?
    C7 C8 C9 C10 . . . . 1.0(4) ?
    C8 C9 C10 C11 . . . . -1.0(4) ?
    C9 C10 C11 C6 . . . . 0.2(4) ?
    C7 C6 C11 C10 . . . . 0.6(3) ?
    N1 C6 C11 C10 . . . . -179.1(2) ?
    C17 C12 C13 C14 . . . . 0.8(3) ?
    N19 C12 C13 C14 . . . . 177.1(2) ?
    C12 C13 C14 C15 . . . . 0.0(4) ?
    C13 C14 C15 C16 . . . . -0.5(4) ?
    C13 C14 C15 C18 . . . . 179.4(2) ?
    C14 C15 C16 C17 . . . . 0.3(4) ?
    C18 C15 C16 C17 . . . . -179.6(2) ?
    C13 C12 C17 C16 . . . . -1.1(3) ?
    N19 C12 C17 C16 . . . . -177.1(2) ?
    C15 C16 C17 C12 . . . . 0.5(4) ?
    C17 C12 N19 C20 . . . . -51.1(4) ?
    C13 C12 N19 C20 . . . . 132.8(3) ?
    C12 N19 C20 C4 . . . . -175.5(2) ?
    C12 N19 C20 C21 . . . . 6.7(4) ?
    C3 C4 C20 N19 . . . . 174.6(2) ?
    C5 C4 C20 N19 . . . . -2.0(3) ?
    C3 C4 C20 C21 . . . . -7.6(4) ?
    C5 C4 C20 C21 . . . . 175.8(2) ?
    N19 C20 C21 C22 . . . . 98.8(3) ?
    C4 C20 C21 C22 . . . . -78.8(3) ?
loop_
    _geom_hbond_atom_site_label_D
    _geom_hbond_atom_site_label_H
    _geom_hbond_atom_site_label_A
    _geom_hbond_site_symmetry_A
    _geom_hbond_distance_DH
    _geom_hbond_distance_HA
    _geom_hbond_distance_DA
    _geom_hbond_angle_DHA
    N19 H19 O5 1_555 0.92(3) 1.82(2) 2.656(2) 151(2)
_iucr_refine_instructions_details
;
TITL JAD-VLP in P-1
CELL  0.71073   8.8092   9.8629  10.9278  105.633   99.971  104.961
ZERR     2.00   0.0003   0.0004   0.0004    0.004    0.003    0.003
LATT   1
SFAC  C    H    N    O
UNIT  40   42   6    2
MERG   2
OMIT    -3.00  52.00
FMAP   2
PLAN   10
ACTA
BOND   $H
CONF
LIST   4
L.S.   4
WGHT    0.044100    0.381100
FVAR       6.21270   0.59707
N1    3    0.630568    0.599626    0.374777    11.00000    0.03354    0.04960 =
         0.03861    0.01549    0.00510    0.01571
N2    3    0.481026    0.621890    0.335725    11.00000    0.03482    0.05545 =
         0.04901    0.01983    0.00633    0.01623
C3    1    0.449695    0.691783    0.442989    11.00000    0.03791    0.04414 =
         0.04854    0.01932    0.01029    0.01115
C4    1    0.575881    0.719586    0.558051    11.00000    0.04036    0.04357 =
         0.04479    0.01898    0.01306    0.01272
C5    1    0.691356    0.654092    0.509039    11.00000    0.03627    0.04303 =
         0.04119    0.01796    0.00909    0.01205
O5    4    0.820416    0.646955    0.571917    11.00000    0.04530    0.07080 =
         0.04318    0.01564    0.00549    0.02959
C6    1    0.692092    0.521552    0.277964    11.00000    0.03674    0.03288 =
         0.04332    0.01421    0.00747    0.00851
C7    1    0.600699    0.462374    0.147639    11.00000    0.04032    0.04673 =
         0.04625    0.01465    0.00274    0.01383
AFIX  43
H7    2    0.498885    0.473317    0.124964    11.00000   -1.20000
AFIX   0
C8    1    0.660919    0.387448    0.051950    11.00000    0.06266    0.04759 =
         0.04336    0.00763    0.00186    0.01867
AFIX  43
H8    2    0.598877    0.347864   -0.035053    11.00000   -1.20000
AFIX   0
C9    1    0.811579    0.370288    0.083191    11.00000    0.06217    0.04752 =
         0.05004    0.00698    0.01359    0.02579
AFIX  43
H9    2    0.852358    0.320951    0.018035    11.00000   -1.20000
AFIX   0
C10   1    0.900223    0.427373    0.212226    11.00000    0.05050    0.05851 =
         0.05475    0.01341    0.01028    0.02819
AFIX  43
H10   2    1.001340    0.414904    0.234299    11.00000   -1.20000
AFIX   0
C11   1    0.843094    0.502886    0.310168    11.00000    0.04272    0.05181 =
         0.04254    0.01490    0.00642    0.01758
AFIX  43
H11   2    0.905295    0.540985    0.397098    11.00000   -1.20000
AFIX   0
C12   1    0.774665    0.830433    0.914947    11.00000    0.03871    0.04905 =
         0.04009    0.01298    0.01504    0.01444
C13   1    0.820945    0.732589    0.970824    11.00000    0.04337    0.04649 =
         0.04707    0.01227    0.01420    0.01619
AFIX  43
H13   2    0.813892    0.638838    0.917630    11.00000   -1.20000
AFIX   0
C14   1    0.877703    0.774023    1.105731    11.00000    0.05317    0.05483 =
         0.04891    0.02406    0.01301    0.01661
AFIX  43
H14   2    0.908534    0.707223    1.142357    11.00000   -1.20000
AFIX   0
C15   1    0.889772    0.912124    1.187483    11.00000    0.05124    0.05890 =
         0.04139    0.01633    0.01588    0.00968
C16   1    0.844094    1.008525    1.129232    11.00000    0.06479    0.05050 =
         0.04772    0.00754    0.01865    0.01759
AFIX  43
H16   2    0.851621    1.102474    1.182336    11.00000   -1.20000
AFIX   0
C17   1    0.787652    0.969653    0.994674    11.00000    0.05956    0.04975 =
         0.05347    0.02181    0.01854    0.02280
AFIX  43
H17   2    0.758515    1.037045    0.957952    11.00000   -1.20000
AFIX   0
C18   1    0.950049    0.955659    1.334297    11.00000    0.10386    0.08572 =
         0.04680    0.01601    0.01276    0.02298
AFIX 127
H18A  2    0.966212    1.059543    1.373862    21.00000   -1.50000
H18B  2    1.051253    0.936755    1.355764    21.00000   -1.50000
H18C  2    0.871203    0.898503    1.367095    21.00000   -1.50000
H18D  2    0.959567    0.870325    1.357285   -21.00000   -1.50000
H18E  2    0.874526    0.993112    1.375383   -21.00000   -1.50000
H18F  2    1.054576    1.031364    1.364053   -21.00000   -1.50000
AFIX   0
N19   3    0.724659    0.782684    0.774889    11.00000    0.04691    0.05745 =
         0.03877    0.01297    0.01243    0.02358
C20   1    0.595727    0.786164    0.692611    11.00000    0.03708    0.03964 =
         0.05058    0.02089    0.01232    0.00830
C21   1    0.483865    0.863626    0.745204    11.00000    0.04582    0.05193 =
         0.05556    0.02006    0.02081    0.01935
AFIX  23
H21A  2    0.494334    0.870189    0.836625    11.00000   -1.20000
H21B  2    0.372374    0.805552    0.696340    11.00000   -1.20000
AFIX   0
C22   1    0.520691    1.020453    0.735306    11.00000    0.07482    0.05498 =
         0.08071    0.02612    0.02479    0.02963
AFIX 137
H22A  2    0.451549    1.068835    0.775527    11.00000   -1.50000
H22B  2    0.501046    1.013905    0.644375    11.00000   -1.50000
H22C  2    0.632524    1.076774    0.779821    11.00000   -1.50000
AFIX   0
C23   1    0.292162    0.724409    0.430949    11.00000    0.04248    0.07203 =
         0.06577    0.02357    0.01060    0.02459
AFIX 137
H23A  2    0.237437    0.696423    0.339580    11.00000   -1.50000
H23B  2    0.313173    0.828784    0.472764    11.00000   -1.50000
H23C  2    0.224757    0.668963    0.472777    11.00000   -1.50000
AFIX   0
H19   2    0.778200    0.728230    0.726923    11.00000    0.06327
HKLF 4
END
;
data_New_Global_Publ_Block
_journal_date_recd_electronic     2013-06-25
_journal_date_accepted     2013-07-10
_journal_name_full     'Acta Crystallographica, Section E'
_journal_year     2013
_journal_volume     69
_journal_issue      8
_journal_page_first     o1271
_journal_page_last     o1271
_journal_paper_category     QO
_journal_paper_doi     10.1107/S1600536813019144
_journal_coeditor_code     LH5629
_publ_contact_author_name     'Gupta, Vivek K.'
_publ_contact_author_address
;
Post-Graduate Department of Physics & Electronics,
University of Jammu,
Jammu Tawi 180 006,
India
;
_publ_contact_author_email     'vivek_gupta2k2@hotmail.com'
_publ_contact_author_fax     '+911912432051'
_publ_contact_author_phone     '+919419102467'
_publ_section_title
;\
(<i>Z</i>)-3-Methyl-4-[1-(4-methylanilino)propylidene]-1-phenyl-1<i>H</i>-\
pyrazol-5(4<i>H</i>)-one
;
loop_
    _publ_author_name
    _publ_author_footnote
    _publ_author_address
    'Sharma, Naresh'
;
Presently posted: Govt. Degree College, Kathua, J & K, India.
;
;
Post-Graduate Department of Physics & Electronics,
University of Jammu, Jammu Tawi 180 006, India
;
    'Vyas, Komal M.' .
;
Department of Chemistry, Faculty of Science,
The M.S. University of Baroda, Vadodara 390 002, India
;
    'Jadeja, R. N.' .
;
Department of Chemistry, Faculty of Science,
The M.S. University of Baroda, Vadodara 390 002, India
;
    'Kant, Rajni' .
;
Post-Graduate Department of Physics & Electronics,
University of Jammu, Jammu Tawi 180 006, India
;
    'Gupta, Vivek K.' .
;
Post-Graduate Department of Physics & Electronics,
University of Jammu, Jammu Tawi 180 006, India
;
