# Supplementary material for: (Z)-3-Methyl-4-[1-(4-methyl­anilino)propyl­idene]-1-phenyl-1H-pyrazol-5(4H)-one
Source: Acta Crystallogr Sect E Struct Rep Online. 2013 Jul 17;69(Pt 8):o1271. doi: 10.1107/S1600536813019144 (PMC3793766; doi:10.1107/S1600536813019144)
Supplement: Supplementary file 2 [file e-69-o1271-Isup2.hkl]

#
# h,k,l, Fc-squared, Fo-squared, sigma(Fo-squared) and status flag
#
data_I
_shelx_title ' JAD-VLP in P-1'
_shelx_refln_list_code          4
_shelx_F_calc_maximum      164.12
_exptl_crystal_F_000       340.00
_reflns_d_resolution_high  0.8107
 
loop_
 _symmetry_equiv_pos_as_xyz
 'x, y, z'
 '-x, -y, -z'
 
_cell_length_a     8.8092
_cell_length_b     9.8629
_cell_length_c    10.9278
_cell_angle_alpha 105.633
_cell_angle_beta   99.971
_cell_angle_gamma 104.961
 
_shelx_F_squared_multiplier     1.000
 
loop_
 _refln_index_h
 _refln_index_k
 _refln_index_l
 _refln_F_squared_calc
 _refln_F_squared_meas
 _refln_F_squared_sigma
 _refln_observed_status
   2   0   0      390.61      379.48      1.90 o
   3   0   0     1654.92     1725.25      9.83 o
   4   0   0       61.90       68.36      1.80 o
   5   0   0       11.80       12.54      2.11 o
   6   0   0       76.14       70.87      2.20 o
   7   0   0        4.72        4.12      2.00 o
   8   0   0        7.83        7.66      2.62 o
   9   0   0        9.34       13.28      2.80 o
  10   0   0       25.53       21.50      3.37 o
 -10   1   0        0.55        7.13      3.09 o
  -9   1   0        2.30        3.25      3.49 o
  -8   1   0      113.66      120.10      6.48 o
  -7   1   0       81.32       86.27      5.54 o
  -6   1   0        0.02       -2.72      1.90 o
  -5   1   0       81.41       82.24      2.24 o
  -4   1   0      180.84      192.86      2.45 o
  -3   1   0      365.99      359.22      2.96 o
  -2   1   0     1467.78     1443.50      5.36 o
   1   1   0      343.79      335.04      3.14 o
   2   1   0        1.12        0.92      0.62 o
   3   1   0      170.01      171.81      3.52 o
   4   1   0      450.74      458.08      5.46 o
   5   1   0       11.92        8.93      1.19 o
   6   1   0      143.85      136.62      4.31 o
   7   1   0        9.85        5.12      2.17 o
   8   1   0        1.68       -1.50      2.33 o
   9   1   0       31.66       21.12      3.07 o
 -10   2   0        4.19        3.42      5.33 o
  -9   2   0        0.24       -1.77      2.80 o
  -8   2   0        1.11        0.70      2.14 o
  -7   2   0      221.61      232.28      3.86 o
  -6   2   0       18.50       21.61      1.88 o
  -5   2   0       99.04      100.31      2.41 o
  -4   2   0       75.11       94.67      2.26 o
  -3   2   0       16.72       18.61      1.26 o
  -2   2   0     1302.51     1221.48      5.66 o
  -1   2   0     1420.84     1316.81      7.36 o
   0   2   0       18.37       18.83      0.70 o
   1   2   0        3.21        9.38      2.04 o
   2   2   0       21.81       19.12      1.09 o
   3   2   0       79.14       70.80      2.89 o
   4   2   0       24.40       22.38      1.70 o
   5   2   0      139.12      148.49      3.31 o
   6   2   0       76.19       76.32      3.84 o
   7   2   0        0.44       -2.89      2.16 o
   8   2   0       33.87       30.77      2.93 o
   9   2   0        1.14       -0.93      2.68 o
 -10   3   0        0.43       -3.68      3.08 o
  -9   3   0        1.36       -3.22      2.15 o
  -8   3   0       89.36       87.56      2.88 o
  -7   3   0        0.72       -0.63      1.99 o
  -6   3   0      278.70      276.00      4.13 o
  -5   3   0        8.52        8.34      1.51 o
  -4   3   0      443.54      474.90      3.50 o
  -3   3   0      974.19     1044.83      5.65 o
  -2   3   0        0.07        2.51      0.85 o
  -1   3   0      232.89      232.72      2.09 o
   0   3   0     1027.17     1002.18      6.92 o
   1   3   0       97.95       95.93      2.18 o
   2   3   0        0.03       -0.50      0.93 o
   3   3   0       13.35        8.92      1.18 o
   4   3   0       49.63       39.79      2.84 o
   5   3   0       19.94       13.83      2.10 o
   6   3   0       22.20       22.71      2.32 o
   7   3   0        4.85        1.65      2.36 o
   8   3   0       10.44        7.82      2.62 o
 -10   4   0        0.24       -1.06      2.69 o
  -9   4   0       51.93       55.77      2.76 o
  -8   4   0       18.97       14.96      2.14 o
  -7   4   0      303.85      323.87      5.18 o
  -6   4   0       31.63       33.60      2.17 o
  -5   4   0       15.20       18.26      1.87 o
  -4   4   0        5.24        8.59      1.56 o
  -3   4   0      143.32      149.69      2.47 o
  -2   4   0       74.62       71.72      1.29 o
  -1   4   0       24.34       23.44      0.98 o
   0   4   0       70.84       69.62      1.51 o
   1   4   0       75.15       70.35      1.94 o
   2   4   0      266.29      270.60      4.60 o
   3   4   0       48.44       49.74      2.91 o
   4   4   0       14.14       11.42      1.88 o
   5   4   0       26.35       25.63      2.42 o
   6   4   0       38.60       41.15      2.92 o
   7   4   0       59.87       66.76      4.18 o
   8   4   0        3.49       -2.25      3.85 o
 -10   5   0        0.02       -0.92      2.49 o
  -9   5   0        3.02        5.54      2.32 o
  -8   5   0       36.19       37.64      2.42 o
  -7   5   0       59.73       70.47      5.60 o
  -6   5   0        0.15        1.57      1.81 o
  -5   5   0       56.98       65.71      2.17 o
  -4   5   0       16.19       20.11      1.64 o
  -3   5   0       51.55       55.60      1.48 o
  -2   5   0        6.44        6.28      0.98 o
  -1   5   0        4.59        4.25      0.92 o
   0   5   0      151.30      151.28      2.51 o
   1   5   0       32.32       32.99      2.46 o
   2   5   0       18.63       17.44      1.53 o
   3   5   0       10.09        8.34      2.25 o
   4   5   0        5.38        1.41      2.18 o
   5   5   0        0.91       -0.38      2.49 o
   6   5   0        2.94        5.89      2.73 o
   7   5   0       40.00       55.49      4.20 o
 -10   6   0        6.10        6.73      2.73 o
  -9   6   0        3.05        2.47      2.60 o
  -8   6   0        1.84        2.40      2.34 o
  -7   6   0       44.18       38.84      2.46 o
  -6   6   0      100.47       99.54      2.66 o
  -5   6   0       66.87       62.53      3.12 o
  -4   6   0      155.38      159.29      2.94 o
  -3   6   0       94.42       84.76      2.26 o
  -2   6   0       82.35       78.22      2.34 o
  -1   6   0       24.12       23.11      1.49 o
   0   6   0       32.28       30.83      1.94 o
   1   6   0      102.35      109.34      3.69 o
   2   6   0        6.25        5.71      1.82 o
   3   6   0       57.54       58.56      4.62 o
   4   6   0       33.06       27.57      3.08 o
   5   6   0        2.31       -2.69      2.73 o
   6   6   0        6.34        3.59      2.90 o
 -10   7   0        1.37       -0.86      2.95 o
  -9   7   0        0.44        2.87      2.73 o
  -8   7   0        2.33        3.51      3.22 o
  -7   7   0        6.13        3.77      1.98 o
  -6   7   0       10.96        9.15      1.97 o
  -5   7   0        3.75        2.57      2.00 o
  -4   7   0      100.77      100.59      2.63 o
  -3   7   0      226.68      226.38      3.48 o
  -2   7   0      135.72      134.57      2.75 o
  -1   7   0        0.62       -0.23      1.63 o
   0   7   0       21.71       26.16      3.70 o
   1   7   0       41.83       47.06      4.30 o
   2   7   0       23.40       21.14      2.82 o
   3   7   0       23.92       22.71      2.95 o
   4   7   0        2.54       -1.44      3.33 o
   5   7   0        0.19       -3.76      3.01 o
   6   7   0        1.11       -0.12      3.06 o
  -9   8   0       15.74       21.95      2.98 o
  -8   8   0        7.88        9.07      3.19 o
  -7   8   0       24.91       29.30      2.90 o
  -6   8   0      783.71      835.03      8.38 o
  -5   8   0        0.54        1.71      1.92 o
  -4   8   0       67.96       68.70      2.76 o
  -3   8   0       46.09       44.34      2.30 o
  -2   8   0       17.74       18.16      2.19 o
  -1   8   0       58.53       55.61      2.72 o
   0   8   0       69.66       68.43      2.98 o
   1   8   0        9.52       10.86      2.48 o
   2   8   0        4.61        2.28      2.22 o
   3   8   0       14.08       15.54      3.03 o
   4   8   0       22.27       22.62      3.48 o
   5   8   0        4.60        3.12      3.25 o
  -9   9   0       19.81       33.98      4.09 o
  -8   9   0        2.51        2.98      2.96 o
  -7   9   0       49.79       40.29      3.46 o
  -6   9   0       22.18       28.62      3.24 o
  -5   9   0       20.63       23.95      2.42 o
  -4   9   0        0.42        3.30      2.23 o
  -3   9   0       19.35       17.03      2.42 o
  -2   9   0       24.95       22.45      2.50 o
  -1   9   0       11.89       12.85      2.52 o
   0   9   0        5.82        5.19      1.94 o
   1   9   0        0.12        3.03      2.43 o
   2   9   0        0.01        0.92      2.83 o
   3   9   0        7.22        8.12      3.75 o
  -8  10   0       20.99       27.51      3.53 o
  -7  10   0        0.30       -1.19      2.94 o
  -6  10   0        3.19        5.88      3.22 o
  -5  10   0        3.13        8.10      3.30 o
  -4  10   0        4.01        4.53      2.43 o
  -3  10   0        1.10        0.37      2.27 o
  -2  10   0        0.30        2.71      2.82 o
  -1  10   0        2.76        4.89      2.36 o
   0  10   0        4.77        3.78      2.42 o
   1  10   0        2.80        1.33      2.82 o
   2  10   0        5.70        5.89      3.20 o
  -6  11   0        1.83        7.75      3.96 o
  -5  11   0        9.23       18.48      3.74 o
  -4  11   0        4.53        5.43      3.36 o
  -3  11   0        1.43       -0.48      3.31 o
  -2  11   0        6.28        7.52      2.85 o
  -1  11   0        0.20        1.58      2.59 o
   0  11   0        0.48        5.79      3.67 o
   0 -11   1        0.02        4.06      2.84 o
   1 -11   1        0.08        1.48      2.77 o
   2 -11   1        0.45       -0.12      2.83 o
   3 -11   1        3.37        0.35      3.16 o
   4 -11   1        5.50        8.93      3.46 o
   5 -11   1       76.83      103.88      5.19 o
   6 -11   1        7.59       10.59      4.02 o
  -2 -10   1        7.08        7.28      3.27 o
  -1 -10   1        0.56        2.49      2.92 o
   0 -10   1        1.89        0.73      2.17 o
   1 -10   1       20.76       21.22      2.59 o
   2 -10   1        0.86       -0.31      2.65 o
   3 -10   1       16.21       13.82      3.19 o
   4 -10   1        1.43       12.34      4.55 o
   5 -10   1      196.34      223.34      6.56 o
   6 -10   1       19.35       27.41      3.22 o
   7 -10   1       10.63       11.32      3.37 o
   8 -10   1        1.37        2.96      3.07 o
  -4  -9   1        2.52       -1.40      3.57 o
  -3  -9   1        4.64        0.52      3.08 o
  -2  -9   1        0.42        0.82      2.86 o
  -1  -9   1        7.42        7.25      2.46 o
   0  -9   1        0.06        0.80      2.15 o
   1  -9   1       20.25       14.82      2.28 o
   2  -9   1       71.52       69.51      3.15 o
   3  -9   1        6.07        6.00      1.97 o
   4  -9   1       29.35       29.70      2.53 o
   5  -9   1       13.32       12.78      2.41 o
   6  -9   1        2.20        9.22      2.97 o
   7  -9   1        2.68        0.41      3.30 o
   8  -9   1        1.09        4.99      2.59 o
   9  -9   1        1.01        3.79      2.84 o
  -5  -8   1        2.62       -0.63      3.14 o
  -4  -8   1        1.88       -3.66      3.15 o
  -3  -8   1        8.25        5.89      2.80 o
  -2  -8   1        2.24        1.29      2.17 o
  -1  -8   1        9.09        6.89      2.08 o
   0  -8   1        0.37       -0.51      1.95 o
   1  -8   1      280.87      285.00      6.31 o
   2  -8   1        0.23        2.43      2.06 o
   3  -8   1      219.04      213.19      4.26 o
   4  -8   1      103.76      104.37      2.73 o
   5  -8   1       29.38       29.93      2.09 o
   6  -8   1       28.57       25.32      2.78 o
   7  -8   1       62.13       63.79      5.32 o
   8  -8   1        0.01        0.95      2.49 o
   9  -8   1        6.90        8.93      2.74 o
  -6  -7   1        4.05        1.87      3.15 o
  -5  -7   1        0.05       -3.03      2.92 o
  -4  -7   1        0.27       -2.81      3.29 o
  -3  -7   1        6.56        2.28      2.52 o
  -2  -7   1        7.49        7.56      2.23 o
  -1  -7   1        1.43        3.04      1.96 o
   0  -7   1        5.25        3.07      1.71 o
   1  -7   1       47.20       45.89      2.23 o
   2  -7   1      170.87      164.27      3.15 o
   3  -7   1       31.91       28.85      1.94 o
   4  -7   1       81.31       77.59      2.07 o
   5  -7   1      113.78      116.66      4.18 o
   6  -7   1       87.16       87.61      3.61 o
   7  -7   1       51.65       47.68      2.65 o
   8  -7   1        9.18        5.51      2.15 o
   9  -7   1        0.72       -3.02      2.52 o
  10  -7   1        0.03       -4.25      2.83 o
  -7  -6   1        2.37        6.70      3.23 o
  -6  -6   1        4.67        1.58      2.84 o
  -5  -6   1        9.45        4.88      2.67 o
  -4  -6   1        6.60        3.46      2.55 o
  -3  -6   1       83.10       83.81      2.19 o
  -2  -6   1      125.00      125.74      4.62 o
  -1  -6   1       71.22       66.22      3.05 o
   0  -6   1       37.28       31.93      2.39 o
   1  -6   1       21.04       17.87      1.46 o
   2  -6   1      517.00      518.66      6.11 o
   3  -6   1       76.64       76.40      2.40 o
   4  -6   1        2.76        3.18      1.26 o
   5  -6   1      185.74      182.03      4.47 o
   6  -6   1      138.27      131.49      3.38 o
   7  -6   1        1.89        1.49      2.31 o
   8  -6   1       17.25       20.35      2.74 o
   9  -6   1        0.23       -3.78      2.55 o
  10  -6   1        3.19        0.42      3.26 o
  -7  -5   1        0.24        3.35      2.93 o
  -6  -5   1       39.40       44.37      3.52 o
  -5  -5   1      118.22      123.24      3.93 o
  -4  -5   1        6.82        3.94      1.38 o
  -3  -5   1       33.71       30.96      1.72 o
  -2  -5   1      200.68      200.43      2.88 o
  -1  -5   1      101.98       82.47      3.57 o
   0  -5   1       49.18       41.93      1.72 o
   1  -5   1       59.15       59.75      1.45 o
   2  -5   1       19.93       16.29      0.96 o
   3  -5   1       51.74       52.21      1.43 o
   4  -5   1        1.07        1.45      1.14 o
   5  -5   1      201.03      192.92      3.14 o
   6  -5   1        8.45        9.00      1.77 o
   7  -5   1      207.50      212.66      4.13 o
   8  -5   1       13.98       11.03      2.35 o
   9  -5   1        0.44       -1.68      2.38 o
  10  -5   1        3.61        6.53      3.21 o
  -8  -4   1        1.59       -2.21      4.09 o
  -7  -4   1       15.56       11.39      2.43 o
  -6  -4   1      107.49      112.06      3.46 o
  -5  -4   1       36.46       40.64      2.42 o
  -4  -4   1        0.20       -0.26      1.27 o
  -3  -4   1      112.93      114.78      2.87 o
  -2  -4   1      232.72      224.98      2.87 o
  -1  -4   1       43.46       47.61      1.66 o
   0  -4   1      314.23      331.19      3.30 o
   1  -4   1       82.97       91.47      1.46 o
   2  -4   1       92.62       92.24      2.04 o
   3  -4   1       49.55       46.50      1.25 o
   4  -4   1       89.75       87.41      3.01 o
   5  -4   1        2.68        5.05      1.36 o
   6  -4   1      240.91      259.49      3.87 o
   7  -4   1        0.22        0.27      1.92 o
   8  -4   1        0.06       -2.92      1.95 o
   9  -4   1        5.63       -0.78      2.33 o
  10  -4   1        3.73        2.84      3.45 o
  -9  -3   1        0.02        1.27      3.66 o
  -8  -3   1        0.06       -3.29      2.55 o
  -7  -3   1       31.86       26.31      2.62 o
  -6  -3   1        3.45        2.91      2.12 o
  -5  -3   1       20.26       24.14      1.93 o
  -4  -3   1       53.29       47.16      1.78 o
  -3  -3   1        3.67        3.60      1.19 o
  -2  -3   1       94.01       95.56      1.93 o
  -1  -3   1     4385.72     4483.32     31.45 o
   0  -3   1     1484.10     1518.81     10.02 o
   1  -3   1       83.13       71.14      1.55 o
   2  -3   1      121.20      129.76      1.81 o
   3  -3   1      386.01      382.36      3.07 o
   4  -3   1       75.71       75.00      1.62 o
   5  -3   1      253.72      247.96      3.15 o
   6  -3   1      179.27      183.94      3.32 o
   7  -3   1      173.28      154.06      3.49 o
   8  -3   1        0.02       -3.12      2.08 o
   9  -3   1        3.40       -0.51      2.21 o
  10  -3   1       13.88        7.94      3.41 o
  -9  -2   1       11.81       11.47      2.79 o
  -8  -2   1       25.20       24.90      2.82 o
  -7  -2   1        7.08        3.14      2.28 o
  -6  -2   1       29.36       20.44      3.10 o
  -5  -2   1      103.81       94.58      3.89 o
  -4  -2   1      206.73      198.75      3.28 o
  -3  -2   1        7.56       11.40      2.88 o
  -2  -2   1       52.36       55.08      1.90 o
  -1  -2   1    26935.83    25872.11     44.18 o
   0  -2   1      649.56      626.90      2.29 o
   1  -2   1      974.20      930.86      3.60 o
   2  -2   1        0.20        6.27      1.27 o
   3  -2   1       35.34       38.21      1.16 o
   4  -2   1      328.70      373.55      3.08 o
   5  -2   1      225.14      242.13      3.32 o
   6  -2   1       14.53       10.68      2.69 o
   7  -2   1        0.50        3.12      1.85 o
   8  -2   1       41.55       40.57      2.84 o
   9  -2   1       72.94       69.89      4.91 o
  10  -2   1        1.71        0.44      2.99 o
 -10  -1   1        4.33        5.75      3.31 o
  -9  -1   1       41.03       45.79      4.30 o
  -8  -1   1        9.00        4.55      3.38 o
  -7  -1   1        0.68       -1.70      3.24 o
  -6  -1   1       81.12       68.92      2.09 o
  -5  -1   1       18.61       17.80      1.70 o
  -4  -1   1      133.70      111.92      3.33 o
  -3  -1   1       94.59       87.08      1.50 o
  -2  -1   1     5877.02     5722.05     50.82 o
  -1  -1   1      167.54      174.06      1.63 o
   2  -1   1       34.16       35.72      1.51 o
   3  -1   1      879.11     1000.69     10.94 o
   4  -1   1        8.21        5.35      1.38 o
   5  -1   1      630.23      698.96      4.66 o
   6  -1   1       92.56       95.28      2.51 o
   7  -1   1       16.82       16.26      1.84 o
   8  -1   1       47.93       45.87      2.74 o
   9  -1   1       11.08       12.11      2.72 o
  10  -1   1        0.23        9.29      4.53 o
 -10   0   1        0.45        2.04      3.38 o
  -9   0   1        4.14        5.04      5.35 o
  -8   0   1       35.76       20.68      3.37 o
  -7   0   1       19.67       20.61      2.56 o
  -6   0   1        1.19        2.17      1.65 o
  -5   0   1      831.20      862.22      7.27 o
  -4   0   1      454.39      480.56      3.16 o
  -3   0   1     2982.06     2920.74     15.38 o
  -2   0   1     4326.85     4341.27     34.78 o
   1   0   1     3855.42     3786.06     21.14 o
   2   0   1       33.91       35.56      0.79 o
   3   0   1      100.51      101.20      1.29 o
   4   0   1       55.14       68.78      1.38 o
   5   0   1      127.28      141.33      2.86 o
   6   0   1        1.06        1.39      1.37 o
   7   0   1       68.52       73.18      2.85 o
   8   0   1       10.29       10.51      2.53 o
   9   0   1        9.90        8.31      2.73 o
 -10   1   1        4.56       -1.14      3.21 o
  -9   1   1       15.78       17.98      4.11 o
  -8   1   1        0.00       -4.49      3.10 o
  -7   1   1       31.07       26.12      2.61 o
  -6   1   1        3.89        7.93      2.74 o
  -5   1   1       29.86       35.14      1.86 o
  -4   1   1        3.24        8.56      1.08 o
  -3   1   1      761.16      883.11      9.12 o
  -2   1   1       95.74       91.70      2.93 o
  -1   1   1     1068.85      953.71     13.01 o
   0   1   1       83.00       87.15      2.27 o
   1   1   1      154.10      142.55      1.27 o
   2   1   1        0.03       -0.04      0.60 o
   3   1   1        1.83        2.03      0.70 o
   4   1   1       19.93       17.77      1.61 o
   5   1   1      102.25      103.96      2.23 o
   6   1   1       75.80       83.53      3.22 o
   7   1   1        5.26        4.39      2.13 o
   8   1   1        2.80       -1.75      2.34 o
   9   1   1        3.12       -2.42      2.85 o
 -10   2   1       17.42       15.27      5.37 o
  -9   2   1       23.87       16.63      2.85 o
  -8   2   1      299.85      302.17      4.65 o
  -7   2   1      108.41      107.67      3.63 o
  -6   2   1        3.88        4.34      1.98 o
  -5   2   1       22.36       21.98      1.71 o
  -4   2   1      296.45      295.79      3.60 o
  -3   2   1       40.57       38.84      1.45 o
  -2   2   1       51.97       46.45      1.86 o
  -1   2   1       19.43       21.20      0.97 o
   0   2   1      248.86      240.53      2.95 o
   1   2   1      329.70      310.65      5.01 o
   2   2   1       51.91       49.63      1.28 o
   3   2   1       86.05       87.59      2.18 o
   4   2   1       77.17       81.43      2.10 o
   5   2   1      134.89      131.60      2.59 o
   6   2   1      154.87      150.08      4.15 o
   7   2   1       17.75       14.02      2.51 o
   8   2   1        1.00       -3.69      2.46 o
   9   2   1        2.89       -0.28      2.75 o
 -10   3   1        0.10       -1.96      2.53 o
  -9   3   1        6.38        5.63      2.20 o
  -8   3   1        0.00       -1.27      2.22 o
  -7   3   1        1.79        0.67      2.31 o
  -6   3   1       92.11       93.64      2.93 o
  -5   3   1      255.79      261.43      4.40 o
  -4   3   1      309.87      356.28      3.35 o
  -3   3   1      285.05      309.54      2.68 o
  -2   3   1      184.48      192.00      1.97 o
  -1   3   1      455.84      452.06      3.53 o
   0   3   1       11.17       12.97      0.76 o
   1   3   1      431.55      434.56      3.51 o
   2   3   1        1.23        1.26      0.57 o
   3   3   1        4.96        3.71      1.00 o
   4   3   1       12.63        7.93      1.29 o
   5   3   1       10.58        6.60      1.98 o
   6   3   1       58.80       65.09      3.22 o
   7   3   1        7.74        6.83      2.96 o
   8   3   1        7.94        9.36      3.80 o
 -10   4   1        0.14        1.92      2.68 o
  -9   4   1        4.58        4.42      2.08 o
  -8   4   1        0.00        0.58      2.18 o
  -7   4   1       71.51       68.99      3.52 o
  -6   4   1        3.98        0.90      1.92 o
  -5   4   1       34.22       36.99      1.84 o
  -4   4   1        8.55       10.17      1.70 o
  -3   4   1       19.45       19.51      1.55 o
  -2   4   1      303.45      314.27      4.46 o
  -1   4   1        5.62        4.18      0.71 o
   0   4   1      874.11      926.33      5.76 o
   1   4   1        1.78        3.71      1.00 o
   2   4   1      293.83      279.15      5.44 o
   3   4   1      153.63      165.32      5.61 o
   4   4   1        0.00       -2.52      1.89 o
   5   4   1       10.94        8.46      2.07 o
   6   4   1        8.23        8.11      3.17 o
   7   4   1        4.13        6.94      3.63 o
   8   4   1       10.40       16.55      4.24 o
 -10   5   1       21.09       29.74      2.87 o
  -9   5   1        1.24        5.88      2.29 o
  -8   5   1        9.60        9.56      2.21 o
  -7   5   1      138.45      137.34      5.15 o
  -6   5   1        0.14       -1.62      2.02 o
  -5   5   1       72.47       70.11      2.33 o
  -4   5   1       23.74       22.17      1.84 o
  -3   5   1      494.33      502.06      4.55 o
  -2   5   1       15.19       15.26      1.34 o
  -1   5   1      547.57      543.58      3.98 o
   0   5   1      379.30      409.84      4.66 o
   1   5   1      107.75      116.70      2.45 o
   2   5   1      142.72      147.01      3.27 o
   3   5   1        9.05        6.34      2.98 o
   4   5   1       12.88        6.91      2.57 o
   5   5   1        0.99       -3.08      2.62 o
   6   5   1       36.84       41.83      3.68 o
   7   5   1        3.19        8.19      3.99 o
 -10   6   1       13.14       22.13      3.01 o
  -9   6   1        6.42        9.38      3.37 o
  -8   6   1        2.89        2.47      2.48 o
  -7   6   1      494.56      484.65      5.98 o
  -6   6   1       10.79       16.78      3.34 o
  -5   6   1       92.36      101.40      4.01 o
  -4   6   1       23.03       23.59      2.23 o
  -3   6   1       13.18       12.42      1.65 o
  -2   6   1      480.23      519.14      6.69 o
  -1   6   1      233.71      218.78      3.87 o
   0   6   1        5.08        6.69      1.52 o
   1   6   1        0.00        0.64      1.88 o
   2   6   1       71.81       69.89      3.56 o
   3   6   1       63.06       60.90      3.78 o
   4   6   1        5.58        2.88      2.72 o
   5   6   1        0.62       -4.32      2.88 o
   6   6   1        4.81        4.13      3.04 o
 -10   7   1       26.85       44.73      5.07 o
  -9   7   1        0.56        3.21      3.18 o
  -8   7   1      126.77      120.03      4.93 o
  -7   7   1        3.38        7.30      2.30 o
  -6   7   1      176.86      178.15      3.54 o
  -5   7   1        3.87        2.96      1.92 o
  -4   7   1        5.06        5.94      1.86 o
  -3   7   1       42.26       37.28      2.32 o
  -2   7   1       30.73       29.54      1.77 o
  -1   7   1       39.22       36.51      2.62 o
   0   7   1        1.98        3.01      1.84 o
   1   7   1        2.32        3.09      2.40 o
   2   7   1        7.56        4.88      2.45 o
   3   7   1        2.31        0.75      2.67 o
   4   7   1       12.97       14.19      3.07 o
   5   7   1        1.30       -3.00      3.05 o
  -9   8   1       82.13      103.55      4.21 o
  -8   8   1        9.79       10.52      2.69 o
  -7   8   1       11.26       10.55      2.30 o
  -6   8   1        3.63        9.32      2.28 o
  -5   8   1      120.16      120.43      3.05 o
  -4   8   1        1.91        1.29      2.21 o
  -3   8   1       11.93        7.45      1.89 o
  -2   8   1        4.77        1.23      2.59 o
  -1   8   1        9.05        7.04      2.20 o
   0   8   1       15.05       20.60      2.43 o
   1   8   1       23.86       26.36      3.55 o
   2   8   1        0.06       -1.18      2.74 o
   3   8   1       11.80       15.08      3.11 o
   4   8   1        0.37       -1.63      3.13 o
  -9   9   1        1.14       10.37      3.28 o
  -8   9   1       14.51       13.92      3.17 o
  -7   9   1        9.41        8.06      2.77 o
  -6   9   1        0.21        0.04      2.34 o
  -5   9   1       52.84       52.08      3.01 o
  -4   9   1        2.29        7.25      2.34 o
  -3   9   1        0.38       -0.55      2.22 o
  -2   9   1        1.41        2.38      2.34 o
  -1   9   1        1.21        2.10      2.23 o
   0   9   1        0.03        1.56      2.21 o
   1   9   1        0.10        0.63      2.49 o
   2   9   1       15.92       16.23      3.77 o
   3   9   1        4.43        4.11      3.24 o
  -8  10   1        5.96        8.99      3.92 o
  -7  10   1        2.77        4.45      3.74 o
  -6  10   1        6.89       12.65      3.47 o
  -5  10   1       39.13       47.54      4.01 o
  -4  10   1        5.83        7.23      2.45 o
  -3  10   1        8.09        7.82      2.73 o
  -2  10   1       25.10       26.90      2.71 o
  -1  10   1        3.26        6.12      2.64 o
   0  10   1       10.97        9.31      2.88 o
   1  10   1        6.42        3.27      3.33 o
  -6  11   1        0.11        5.10      4.03 o
  -5  11   1        0.64        1.21      3.73 o
  -4  11   1        0.53        1.25      3.59 o
  -3  11   1        9.33       10.34      2.96 o
  -2  11   1        2.48        4.63      3.32 o
  -1  11   1        0.48        4.19      2.87 o
   2 -12   2        0.23        1.46      3.71 o
   3 -12   2        2.82       -0.52      3.14 o
   4 -12   2       17.96       29.46      4.26 o
  -1 -11   2        0.05        0.57      3.18 o
   0 -11   2       36.80       48.12      3.21 o
   1 -11   2       10.87       15.51      3.74 o
   2 -11   2        0.61       -1.50      2.76 o
   3 -11   2        0.25       -2.07      2.84 o
   4 -11   2       18.38       26.92      4.72 o
   5 -11   2        0.03        6.94      3.54 o
   6 -11   2       55.87       68.70      5.13 o
   7 -11   2        1.56        9.68      4.04 o
  -3 -10   2        0.44       -3.59      3.41 o
  -2 -10   2        8.57        8.98      3.22 o
  -1 -10   2        3.41        5.45      3.07 o
   0 -10   2       50.50       45.95      3.12 o
   1 -10   2        0.48       -1.65      2.43 o
   2 -10   2       85.17       79.52      3.87 o
   3 -10   2        1.24        0.64      2.79 o
   4 -10   2       19.63       18.80      3.27 o
   5 -10   2        0.04        5.25      3.08 o
   6 -10   2       63.46       66.91      3.23 o
   7 -10   2        3.95        3.36      2.64 o
   8 -10   2       14.74       17.10      3.05 o
  -4  -9   2       17.99       18.24      3.79 o
  -3  -9   2       11.83        8.74      3.12 o
  -2  -9   2        3.09        5.18      2.92 o
  -1  -9   2       21.47       25.66      2.59 o
   0  -9   2        3.11        3.56      2.19 o
   1  -9   2       96.75       91.26      3.44 o
   2  -9   2       29.18       31.85      2.49 o
   3  -9   2       10.33       12.49      2.30 o
   4  -9   2       90.18       98.61      4.47 o
   5  -9   2       11.69        6.13      2.58 o
   6  -9   2       38.45       42.17      3.30 o
   7  -9   2        0.58        1.22      2.26 o
   8  -9   2        0.30        1.94      2.60 o
   9  -9   2        0.87        4.91      3.05 o
  -5  -8   2        0.11       -3.68      3.78 o
  -4  -8   2        2.18       -1.16      3.11 o
  -3  -8   2        4.49        2.00      3.56 o
  -2  -8   2       55.48       60.38      5.24 o
  -1  -8   2        0.37        2.68      2.13 o
   0  -8   2       61.44       62.59      3.49 o
   1  -8   2      302.22      298.57      5.19 o
   2  -8   2       13.42        9.20      2.05 o
   3  -8   2        0.12        1.26      1.96 o
   4  -8   2      277.72      286.05      3.90 o
   5  -8   2       52.71       52.63      4.64 o
   6  -8   2        1.36        4.83      2.12 o
   7  -8   2        4.41        4.42      2.19 o
   8  -8   2        5.44        2.12      2.27 o
   9  -8   2        0.95       -4.10      2.74 o
  -6  -7   2       26.56       23.28      3.60 o
  -5  -7   2        5.81        1.70      2.88 o
  -4  -7   2       10.96        4.62      2.73 o
  -3  -7   2        4.41        3.10      2.02 o
  -2  -7   2        0.00        2.78      3.24 o
  -1  -7   2        0.57        3.60      2.49 o
   0  -7   2       54.09       38.48      2.29 o
   1  -7   2       11.53       12.20      1.62 o
   2  -7   2       23.62       22.98      3.23 o
   3  -7   2       11.00        7.08      1.44 o
   4  -7   2       21.60       17.47      2.14 o
   5  -7   2       44.31       42.77      2.94 o
   6  -7   2      180.29      187.39      3.96 o
   7  -7   2       60.48       56.67      2.82 o
   8  -7   2        0.16       -3.33      2.22 o
   9  -7   2        0.00       -3.35      2.75 o
  -7  -6   2       57.16       58.97      4.47 o
  -6  -6   2        0.48        1.43      2.81 o
  -5  -6   2        0.37       -1.34      2.68 o
  -4  -6   2       16.38       14.18      2.28 o
  -3  -6   2       21.43       20.85      2.70 o
  -2  -6   2        0.03        2.96      1.91 o
  -1  -6   2       40.30       38.22      2.82 o
   0  -6   2       18.02       10.41      1.00 o
   1  -6   2        7.06        7.21      1.35 o
   2  -6   2        3.95        2.71      1.35 o
   3  -6   2       23.57       22.85      1.44 o
   4  -6   2        0.00        0.87      1.56 o
   5  -6   2       21.54       16.54      1.88 o
   6  -6   2        0.06        0.63      1.88 o
   7  -6   2        3.45        0.70      1.99 o
   8  -6   2        0.00       -3.70      2.47 o
   9  -6   2       21.04       15.80      2.99 o
  10  -6   2       12.97       13.60      3.60 o
  -8  -5   2        1.25       -5.17      4.18 o
  -7  -5   2        5.26        2.73      2.89 o
  -6  -5   2        8.67        8.71      2.43 o
  -5  -5   2       25.70       28.88      2.66 o
  -4  -5   2       19.31       18.21      2.48 o
  -3  -5   2        0.17       -0.56      1.30 o
  -2  -5   2      713.90      718.12      5.24 o
  -1  -5   2      340.53      325.40      3.85 o
   0  -5   2        6.51        5.08      1.05 o
   1  -5   2      140.04      149.54      1.93 o
   2  -5   2       40.56       35.49      1.18 o
   3  -5   2      219.84      211.81      4.87 o
   4  -5   2      512.08      503.24     15.45 o
   5  -5   2       42.50       39.89      1.90 o
   6  -5   2      112.13      100.68      2.32 o
   7  -5   2        0.04       -2.02      2.16 o
   8  -5   2       21.43       14.74      2.54 o
   9  -5   2        4.32        2.57      2.55 o
  10  -5   2        2.50        5.70      3.66 o
  -8  -4   2       19.40        9.88      3.90 o
  -7  -4   2       11.43        9.25      2.24 o
  -6  -4   2       10.30        7.09      1.97 o
  -5  -4   2        0.23        2.24      1.60 o
  -4  -4   2       39.72       40.40      2.02 o
  -3  -4   2      116.61      112.81      2.25 o
  -2  -4   2     1697.49     1666.87      6.88 o
  -1  -4   2        8.82       16.05      1.71 o
   0  -4   2      553.41      546.12      5.54 o
   1  -4   2      204.79      197.09      2.13 o
   2  -4   2       16.18       17.01      1.41 o
   3  -4   2      342.48      363.48      3.66 o
   4  -4   2       96.77       94.45      1.79 o
   5  -4   2       44.14       45.85      1.59 o
   6  -4   2        1.00       -0.49      2.11 o
   7  -4   2       32.61       23.82      2.71 o
   8  -4   2       75.03       73.05      3.35 o
   9  -4   2        0.25       -0.19      2.57 o
  10  -4   2        1.40        2.26      3.07 o
  -9  -3   2        7.67       13.28      3.37 o
  -8  -3   2        1.47        0.34      2.54 o
  -7  -3   2       11.15        8.44      2.53 o
  -6  -3   2       94.07       89.15      5.50 o
  -5  -3   2        7.45        3.64      2.34 o
  -4  -3   2       10.57        9.09      2.30 o
  -3  -3   2      187.34      180.39      2.87 o
  -2  -3   2      111.11       88.52      1.95 o
  -1  -3   2     2727.02     2746.15     14.31 o
   0  -3   2     8277.66     8309.98     66.93 o
   1  -3   2      200.00      184.11      3.00 o
   2  -3   2        0.22        1.11      0.72 o
   3  -3   2      307.37      310.49      2.76 o
   4  -3   2     1009.28     1121.77      4.90 o
   5  -3   2      206.69      236.28      3.41 o
   6  -3   2       31.81       30.86      2.40 o
   7  -3   2       97.48       94.09      3.68 o
   8  -3   2       15.37       15.60      2.04 o
   9  -3   2        2.90       -3.36      2.88 o
  10  -3   2        0.34       -1.24      3.04 o
  -9  -2   2       13.31       18.27      2.97 o
  -8  -2   2       34.55       33.37      3.11 o
  -7  -2   2        7.79        2.28      2.98 o
  -6  -2   2      181.79      171.86      3.91 o
  -5  -2   2      109.59      110.88      3.28 o
  -4  -2   2      531.27      517.25      4.27 o
  -3  -2   2      472.57      482.08      3.90 o
  -2  -2   2      236.28      214.89      3.85 o
  -1  -2   2     1688.70     1682.48      7.82 o
   0  -2   2     6565.65     6423.41     28.36 o
   1  -2   2       35.65       35.04      1.08 o
   2  -2   2      898.10      896.22     11.34 o
   3  -2   2       48.07       54.45      1.63 o
   4  -2   2      100.25      112.70      2.41 o
   5  -2   2      148.84      155.87      3.33 o
   6  -2   2        0.89        0.43      1.37 o
   7  -2   2        3.03        0.61      1.47 o
   8  -2   2       19.98       15.92      1.89 o
   9  -2   2       12.11       10.86      2.67 o
  10  -2   2        2.24        0.72      3.22 o
 -10  -1   2        0.21        1.21      3.36 o
  -9  -1   2        1.09       -6.15      4.10 o
  -8  -1   2        1.48        0.09      3.71 o
  -7  -1   2       58.60       48.64      3.86 o
  -6  -1   2        1.00        0.55      0.78 o
  -5  -1   2      287.65      284.03      3.89 o
  -4  -1   2      485.72      486.58      4.49 o
  -3  -1   2        4.62        4.91      0.79 o
  -2  -1   2     2823.43     2763.99     16.00 o
  -1  -1   2      101.69       88.31      1.66 o
   0  -1   2       85.47       76.46      1.00 o
   1  -1   2        6.11        7.99      0.89 o
   2  -1   2        9.15        9.93      0.48 o
   3  -1   2      154.42      174.56      2.25 o
   4  -1   2       22.44       26.59      1.22 o
   5  -1   2      240.92      253.49      3.02 o
   6  -1   2        0.03       -1.91      1.40 o
   7  -1   2        4.56        1.49      1.58 o
   8  -1   2        0.08       -2.02      2.41 o
   9  -1   2        2.25       -0.24      2.68 o
 -10   0   2        4.47       -5.11      3.41 o
  -9   0   2       63.26       54.99      4.20 o
  -8   0   2      141.19      138.64      5.08 o
  -7   0   2        3.56        2.46      2.19 o
  -6   0   2      259.10      267.22      3.43 o
  -5   0   2      519.48      518.03      4.93 o
  -4   0   2      247.78      269.00      2.98 o
  -3   0   2      632.22      640.27      7.10 o
  -2   0   2     2860.08     2837.10     16.63 o
  -1   0   2      492.42      474.86      4.56 o
   0   0   2       64.29       55.31      0.80 o
   1   0   2     1374.53     1384.32      8.21 o
   2   0   2     1050.12     1135.75      8.94 o
   3   0   2      360.62      385.86      3.67 o
   4   0   2      288.84      303.39      3.04 o
   5   0   2      239.73      245.72      3.85 o
   6   0   2       45.03       50.51      2.13 o
   7   0   2        1.51       -0.69      1.96 o
   8   0   2       42.52       42.03      3.17 o
   9   0   2        0.19       -2.80      3.09 o
 -10   1   2        2.73       -1.31      3.04 o
  -9   1   2        2.06       -1.37      3.08 o
  -8   1   2       30.92       33.33      3.49 o
  -7   1   2      189.52      199.83      6.68 o
  -6   1   2        0.40        0.89      1.75 o
  -5   1   2      251.33      265.93      3.67 o
  -4   1   2     1379.76     1448.14     11.13 o
  -3   1   2        0.48        1.71      1.01 o
  -2   1   2       12.47       13.79      1.26 o
  -1   1   2     1355.56     1314.03      9.50 o
   0   1   2     1678.04     1574.65      8.76 o
   1   1   2      622.83      610.18      4.76 o
   2   1   2      161.37      153.99      2.72 o
   3   1   2        3.74        2.39      0.76 o
   4   1   2        0.02       -0.13      1.32 o
   5   1   2        3.51        3.15      1.79 o
   6   1   2       97.36      106.09      3.63 o
   7   1   2        1.00        2.86      2.29 o
   8   1   2       12.93        7.76      2.48 o
   9   1   2       10.67        5.88      3.36 o
 -10   2   2        3.93        3.37      3.03 o
  -9   2   2        2.46        2.19      2.59 o
  -8   2   2       63.89       61.95      4.41 o
  -7   2   2        5.95        4.21      2.10 o
  -6   2   2       46.78       49.72      2.50 o
  -5   2   2       25.51       29.50      1.74 o
  -4   2   2       43.38       53.18      1.96 o
  -3   2   2      329.95      349.27      3.89 o
  -2   2   2      203.23      209.02      2.94 o
  -1   2   2      263.56      252.73      4.56 o
   0   2   2      113.13      129.54      1.42 o
   1   2   2      416.88      413.30      4.14 o
   2   2   2      152.56      153.15      1.96 o
   3   2   2       59.24       57.08      1.54 o
   4   2   2        1.66        0.12      1.11 o
   5   2   2        1.68       -1.51      1.82 o
   6   2   2        4.76        8.53      2.55 o
   7   2   2       62.43       70.76      3.62 o
   8   2   2       48.78       53.01      3.61 o
 -10   3   2        0.44        0.20      2.72 o
  -9   3   2        0.56        2.44      2.24 o
  -8   3   2      121.62      114.16      3.46 o
  -7   3   2        4.29        3.50      2.20 o
  -6   3   2       25.17       24.78      2.47 o
  -5   3   2       58.22       45.11      2.67 o
  -4   3   2      576.05      608.51      5.81 o
  -3   3   2       36.12       32.14      1.29 o
  -2   3   2     3093.12     3135.14      9.36 o
  -1   3   2      258.83      268.82      2.65 o
   0   3   2      193.71      200.25      2.53 o
   1   3   2      316.93      331.10      4.38 o
   2   3   2      119.22      102.03      5.05 o
   3   3   2       44.02       43.32      1.69 o
   4   3   2        4.95        1.08      1.43 o
   5   3   2       64.40       60.93      2.95 o
   6   3   2        3.31        2.79      2.58 o
   7   3   2      146.48      164.95      7.75 o
   8   3   2       45.68       50.44      4.92 o
 -10   4   2        1.17        4.90      2.48 o
  -9   4   2        3.73        4.22      2.77 o
  -8   4   2       70.18       59.09      3.01 o
  -7   4   2       57.72       62.72      4.81 o
  -6   4   2       29.48       30.13      2.38 o
  -5   4   2        1.92        0.78      2.01 o
  -4   4   2       23.54       19.81      1.51 o
  -3   4   2      954.44     1062.86      7.03 o
  -2   4   2      117.69      105.06      3.92 o
  -1   4   2       75.75       80.52      1.92 o
   0   4   2        0.54        1.17      0.67 o
   1   4   2       87.92       70.90      2.85 o
   2   4   2       19.59       18.35      1.28 o
   3   4   2       24.26       26.09      1.90 o
   4   4   2        0.04       -1.73      2.33 o
   5   4   2       14.97       13.85      2.22 o
   6   4   2        6.00        6.42      2.85 o
   7   4   2       91.39      101.32      6.34 o
 -10   5   2        0.08        6.82      2.55 o
  -9   5   2       45.76       46.99      2.82 o
  -8   5   2        0.28        0.83      2.22 o
  -7   5   2      275.71      280.43      5.32 o
  -6   5   2      183.20      174.14      3.99 o
  -5   5   2       42.99       38.21      2.52 o
  -4   5   2       50.58       43.73      2.11 o
  -3   5   2        8.41        8.72      1.21 o
  -2   5   2      195.92      207.83      2.78 o
  -1   5   2        0.03        0.53      1.18 o
   0   5   2       25.65       21.93      1.75 o
   1   5   2       72.78       81.03      2.10 o
   2   5   2        1.47       -0.51      2.33 o
   3   5   2       40.54       40.21      3.17 o
   4   5   2        6.16        2.38      2.41 o
   5   5   2       12.92        7.98      2.82 o
   6   5   2        2.63       -0.02      3.14 o
 -10   6   2       70.47       91.95      4.92 o
  -9   6   2        6.55        4.84      2.54 o
  -8   6   2       43.23       45.49      2.95 o
  -7   6   2       21.41       17.16      2.67 o
  -6   6   2      284.32      283.85      4.20 o
  -5   6   2       17.06       15.17      2.66 o
  -4   6   2        0.17        6.57      2.69 o
  -3   6   2       14.07       13.76      1.93 o
  -2   6   2        0.64       -0.95      1.60 o
  -1   6   2       24.15       21.68      2.04 o
   0   6   2        2.74        6.90      1.79 o
   1   6   2       10.73        9.92      1.94 o
   2   6   2       36.48       38.38      3.08 o
   3   6   2       16.18       19.49      2.79 o
   4   6   2       25.63       21.06      3.09 o
   5   6   2        0.67       -4.40      2.93 o
   6   6   2        0.38        1.40      3.17 o
 -10   7   2        1.10        5.93      3.99 o
  -9   7   2       18.65       27.54      3.38 o
  -8   7   2       33.92       34.37      3.04 o
  -7   7   2        2.18        2.02      2.31 o
  -6   7   2       81.22       77.38      2.94 o
  -5   7   2        0.07        1.24      1.94 o
  -4   7   2       15.42       15.43      2.07 o
  -3   7   2        3.20        2.83      1.56 o
  -2   7   2       12.41       10.47      1.99 o
  -1   7   2        0.01        1.78      2.55 o
   0   7   2        2.36        3.16      2.03 o
   1   7   2       43.32       41.08      3.03 o
   2   7   2       12.63        9.59      2.63 o
   3   7   2       10.93       11.40      2.86 o
   4   7   2        0.03       -4.30      2.95 o
   5   7   2        6.08        4.51      3.11 o
  -9   8   2        0.29       -1.75      3.25 o
  -8   8   2        9.65       14.38      3.04 o
  -7   8   2        7.24        5.18      2.54 o
  -6   8   2       37.67       36.67      2.85 o
  -5   8   2       61.06       65.08      3.20 o
  -4   8   2       26.90       28.89      2.47 o
  -3   8   2       67.57       64.73      3.28 o
  -2   8   2       14.14       12.89      2.47 o
  -1   8   2       17.30       17.68      2.48 o
   0   8   2       40.83       38.62      2.75 o
   1   8   2        0.14        0.66      2.76 o
   2   8   2        0.00       -0.35      2.90 o
   3   8   2        0.20       -1.82      2.98 o
   4   8   2        1.12       -2.90      3.34 o
  -8   9   2        3.59        5.75      3.19 o
  -7   9   2       17.33       17.78      3.49 o
  -6   9   2        0.36        1.11      2.30 o
  -5   9   2       10.75       14.91      3.56 o
  -4   9   2        5.47        7.79      2.49 o
  -3   9   2        0.14       -0.01      2.44 o
  -2   9   2        7.54        8.99      2.54 o
  -1   9   2        0.00        2.89      2.85 o
   0   9   2       37.17       39.20      3.40 o
   1   9   2        7.50        5.65      3.12 o
   2   9   2        6.42        7.03      3.78 o
  -7  10   2        1.51        2.32      4.11 o
  -6  10   2        0.17        1.94      3.61 o
  -5  10   2       10.08       11.58      3.09 o
  -4  10   2       15.07       16.65      2.64 o
  -3  10   2        0.64        0.24      2.60 o
  -2  10   2        3.31        0.74      2.89 o
  -1  10   2        0.48        2.05      2.99 o
   0  10   2        0.37        2.26      3.47 o
  -4  11   2        0.65        4.41      3.98 o
  -3  11   2        0.82        2.13      3.01 o
   2 -12   3       13.99        9.45      3.61 o
   3 -12   3       21.29       25.57      3.53 o
   4 -12   3        1.53        6.92      3.04 o
  -1 -11   3        0.51        2.33      4.61 o
   0 -11   3        5.21       10.59      2.68 o
   1 -11   3        0.18       -2.46      3.00 o
   2 -11   3        0.15        0.29      2.76 o
   3 -11   3        0.25        2.22      2.79 o
   4 -11   3        0.42        5.79      3.91 o
   5 -11   3       28.43       38.07      4.09 o
   6 -11   3        9.09       11.33      3.70 o
  -3 -10   3        3.33        3.56      3.27 o
  -2 -10   3        0.36        2.11      3.23 o
  -1 -10   3       17.14       26.93      4.81 o
   0 -10   3       40.56       46.86      4.18 o
   1 -10   3        0.03        2.22      2.56 o
   2 -10   3        1.78        4.68      2.43 o
   3 -10   3       39.83       39.39      3.15 o
   4 -10   3        8.44        9.53      3.44 o
   5 -10   3        0.71        1.16      2.61 o
   6 -10   3       29.98       38.31      4.29 o
   7 -10   3        0.41       -2.27      2.52 o
   8 -10   3        3.12       -2.12      3.13 o
  -4  -9   3        3.89        1.70      3.36 o
  -3  -9   3        5.33        3.27      4.01 o
  -2  -9   3        8.73       15.91      4.76 o
  -1  -9   3       82.96       88.96      3.23 o
   0  -9   3        0.60       -0.01      2.30 o
   1  -9   3       16.50       17.05      2.08 o
   2  -9   3       18.53       19.37      2.27 o
   3  -9   3        6.23        4.10      2.78 o
   4  -9   3        8.44        8.89      2.12 o
   5  -9   3       59.81       57.43      2.93 o
   6  -9   3       20.04       20.42      2.94 o
   7  -9   3        1.63        1.00      2.32 o
   8  -9   3        2.51        2.98      2.60 o
  -5  -8   3        3.45        2.96      3.72 o
  -4  -8   3        0.11        0.81      3.52 o
  -3  -8   3       10.95        9.53      3.44 o
  -2  -8   3       22.56       21.23      3.83 o
  -1  -8   3      120.58      136.34      4.12 o
   0  -8   3       53.66       52.42      4.85 o
   1  -8   3       22.45       21.99      1.47 o
   2  -8   3      145.11      145.32      3.86 o
   3  -8   3       66.74       65.92      4.03 o
   4  -8   3       10.45        9.97      2.11 o
   5  -8   3        5.45       -0.55      2.13 o
   6  -8   3        4.61        6.15      2.81 o
   7  -8   3        0.29       -2.07      2.29 o
   8  -8   3       11.28        7.78      2.37 o
   9  -8   3        7.95        5.25      2.79 o
  -6  -7   3        1.34       -0.10      3.08 o
  -5  -7   3        2.25        2.44      3.33 o
  -4  -7   3        4.48        4.86      2.65 o
  -3  -7   3        3.39        4.12      2.91 o
  -2  -7   3      107.74      100.46      4.71 o
  -1  -7   3        4.26        7.41      2.00 o
   0  -7   3        5.90        2.80      1.60 o
   1  -7   3        0.59        1.55      1.49 o
   2  -7   3       26.94       25.35      2.30 o
   3  -7   3       23.73       21.04      1.31 o
   4  -7   3        6.14        0.84      1.92 o
   5  -7   3       54.13       57.97      4.34 o
   6  -7   3       21.48       17.74      2.24 o
   7  -7   3        2.19       -3.36      2.24 o
   8  -7   3        3.73       -3.27      2.28 o
   9  -7   3        0.01       -3.97      2.94 o
  -7  -6   3        1.66       -2.69      2.86 o
  -6  -6   3        2.06        1.23      2.74 o
  -5  -6   3       25.32       26.25      3.04 o
  -4  -6   3       29.38       27.84      2.28 o
  -3  -6   3      221.15      207.46      6.56 o
  -2  -6   3        9.63       11.58      2.78 o
  -1  -6   3      347.68      342.26      4.22 o
   0  -6   3       13.60       10.58      1.86 o
   1  -6   3       49.37       49.43      1.42 o
   2  -6   3      137.73      138.88      3.52 o
   3  -6   3      108.78       95.84      2.42 o
   4  -6   3       34.56       33.02      3.23 o
   5  -6   3       10.66        7.55      1.41 o
   6  -6   3       82.57       67.23      2.78 o
   7  -6   3       88.72       80.02      3.05 o
   8  -6   3        0.00       -3.27      2.48 o
   9  -6   3        0.17       -2.72      2.93 o
  -8  -5   3        2.09       -5.79      3.86 o
  -7  -5   3       48.71       52.07      4.19 o
  -6  -5   3        2.20        1.04      2.28 o
  -5  -5   3        5.16        6.37      2.02 o
  -4  -5   3       14.84       14.10      1.51 o
  -3  -5   3       14.52       12.91      1.82 o
  -2  -5   3     1299.61     1306.38      8.95 o
  -1  -5   3     4711.46     4764.79     13.15 o
   0  -5   3       22.13       30.64      1.66 o
   1  -5   3        9.02        9.64      0.90 o
   2  -5   3      398.00      418.55      3.71 o
   3  -5   3      229.90      252.18      3.37 o
   4  -5   3        1.36        1.68      1.47 o
   5  -5   3       14.84       10.33      1.33 o
   6  -5   3       67.13       52.66      1.99 o
   7  -5   3        9.46        5.13      2.25 o
   8  -5   3       50.92       42.02      2.89 o
   9  -5   3        2.63        3.20      2.51 o
  -8  -4   3        0.64       -1.16      3.27 o
  -7  -4   3        0.35        1.02      2.51 o
  -6  -4   3        5.76        3.93      3.29 o
  -5  -4   3       32.56       27.87      2.32 o
  -4  -4   3        0.12       -1.75      1.44 o
  -3  -4   3        0.25       -0.83      0.97 o
  -2  -4   3      784.34      771.16      5.13 o
  -1  -4   3      720.07      697.45      6.20 o
   0  -4   3      452.12      458.70      5.47 o
   1  -4   3      247.28      237.43      3.40 o
   2  -4   3      358.91      377.34      3.28 o
   3  -4   3      452.45      471.51      4.30 o
   4  -4   3      363.09      375.29      7.96 o
   5  -4   3      134.67      139.42      2.55 o
   6  -4   3        0.14       -0.53      1.91 o
   7  -4   3       26.85       23.90      2.23 o
   8  -4   3       34.25       33.41      2.91 o
   9  -4   3       10.00        9.41      2.49 o
  10  -4   3        0.78        0.74      3.24 o
  -9  -3   3        5.03       12.34      3.92 o
  -8  -3   3       29.33       28.83      4.22 o
  -7  -3   3        1.28        0.01      2.78 o
  -6  -3   3       47.15       45.34      5.53 o
  -5  -3   3        0.44       -1.99      1.51 o
  -4  -3   3        0.51        0.64      1.31 o
  -3  -3   3        1.54        3.73      0.88 o
  -2  -3   3       89.24       81.35      2.18 o
  -1  -3   3       79.81       75.64      1.33 o
   0  -3   3      747.84      749.04      9.15 o
   1  -3   3        6.63        5.98      0.70 o
   2  -3   3       22.56       25.03      1.34 o
   3  -3   3        4.73        6.97      0.71 o
   4  -3   3      416.51      441.41      3.43 o
   5  -3   3       52.25       61.93      2.05 o
   6  -3   3       28.59       25.28      1.79 o
   7  -3   3       50.19       54.26      2.28 o
   8  -3   3        1.18       -1.30      1.98 o
   9  -3   3        4.96        6.53      2.90 o
  -9  -2   3       35.12       36.66      6.39 o
  -8  -2   3        3.11        3.10      3.09 o
  -7  -2   3      146.57      141.15      3.68 o
  -6  -2   3       63.26       60.87      2.67 o
  -5  -2   3      228.11      231.44      3.99 o
  -4  -2   3      673.07      660.62      6.33 o
  -3  -2   3      249.18      231.97      3.11 o
  -2  -2   3      420.27      423.61      3.64 o
  -1  -2   3        1.69        3.12      0.79 o
   0  -2   3        3.23        4.83      1.18 o
   1  -2   3      138.28      141.31      2.76 o
   2  -2   3      157.11      160.23      1.58 o
   3  -2   3      171.23      195.21      1.94 o
   4  -2   3       22.18       26.72      1.06 o
   5  -2   3       18.05       12.58      1.13 o
   6  -2   3       15.37       14.58      1.49 o
   7  -2   3      120.39      121.41      2.94 o
   8  -2   3        1.76       -1.62      1.92 o
   9  -2   3       13.76       21.25      4.13 o
 -10  -1   3       12.02        1.85      4.85 o
  -9  -1   3       37.36       33.68      3.90 o
  -8  -1   3      201.37      202.21      5.08 o
  -7  -1   3       78.56       76.05      3.19 o
  -6  -1   3       13.00       15.67      2.24 o
  -5  -1   3      709.25      688.35      5.68 o
  -4  -1   3      257.49      244.98      3.18 o
  -3  -1   3       95.28       92.09      1.80 o
  -2  -1   3      303.13      299.06      4.04 o
  -1  -1   3       86.51       81.89      1.71 o
   0  -1   3       66.45       53.37      2.06 o
   1  -1   3      499.66      493.01      5.35 o
   2  -1   3       12.23        8.90      0.55 o
   3  -1   3        0.28       -0.58      0.61 o
   4  -1   3       15.54       16.23      0.98 o
   5  -1   3      379.41      398.87      3.64 o
   6  -1   3       18.81       18.66      1.61 o
   7  -1   3        5.83        4.07      1.93 o
   8  -1   3        6.47        2.42      2.46 o
   9  -1   3        0.54       -1.76      2.55 o
 -10   0   3        0.10       -5.44      3.63 o
  -9   0   3       70.00       60.25      4.13 o
  -8   0   3        1.28        0.99      2.58 o
  -7   0   3        4.72        5.97      3.84 o
  -6   0   3       13.66        6.79      1.73 o
  -5   0   3      469.03      465.13      6.01 o
  -4   0   3        4.48        5.62      1.04 o
  -3   0   3      101.90       90.64      1.68 o
  -2   0   3      196.98      187.99      3.46 o
  -1   0   3       24.04       26.18      1.30 o
   0   0   3      175.29      179.67      2.81 o
   1   0   3      357.25      378.78      4.21 o
   2   0   3       11.77       12.88      0.70 o
   3   0   3        2.42        0.91      1.01 o
   4   0   3      182.50      195.18      3.25 o
   5   0   3        0.70        0.74      0.98 o
   6   0   3      153.54      154.09      3.94 o
   7   0   3      164.10      177.62      4.46 o
   8   0   3        4.76        0.61      2.44 o
   9   0   3        0.94        0.09      2.82 o
 -10   1   3        4.02        0.23      2.96 o
  -9   1   3        0.78       -4.32      3.27 o
  -8   1   3        1.29        0.85      4.38 o
  -7   1   3       13.56       14.05      2.22 o
  -6   1   3       10.60       15.56      2.25 o
  -5   1   3      162.68      158.14      3.76 o
  -4   1   3       43.04       40.45      1.93 o
  -3   1   3      701.67      744.94      6.88 o
  -2   1   3       56.93       61.40      1.79 o
  -1   1   3      340.83      330.90      4.26 o
   0   1   3       14.45       13.95      0.69 o
   1   1   3        0.04        0.36      0.58 o
   2   1   3      577.93      643.62      6.73 o
   3   1   3      136.63      143.72      2.96 o
   4   1   3      140.46      140.12      3.63 o
   5   1   3       29.99       29.96      2.32 o
   6   1   3      495.48      532.42      7.14 o
   7   1   3       46.21       50.96      3.24 o
   8   1   3        5.54        6.48      3.17 o
 -10   2   3        2.41       -1.08      3.07 o
  -9   2   3       13.87       19.16      3.17 o
  -8   2   3       38.96       36.45      2.81 o
  -7   2   3       19.33       27.79      2.67 o
  -6   2   3       85.64       73.20      4.49 o
  -5   2   3       34.37       32.78      3.40 o
  -4   2   3      915.88      973.34      7.97 o
  -3   2   3      291.85      314.06      3.25 o
  -2   2   3      120.02      130.99      4.13 o
  -1   2   3        0.58        0.41      0.70 o
   0   2   3      635.30      695.68      6.05 o
   1   2   3        0.16        0.36      0.53 o
   2   2   3      198.69      211.90      2.83 o
   3   2   3       25.37       25.11      1.73 o
   4   2   3        2.78        1.49      1.69 o
   5   2   3        7.33        6.50      2.30 o
   6   2   3      106.40      112.83      4.32 o
   7   2   3        0.08        2.96      2.86 o
   8   2   3       18.39        6.92      5.79 o
 -10   3   3        0.00        3.67      3.39 o
  -9   3   3        3.90        3.29      2.39 o
  -8   3   3      227.00      216.71      4.24 o
  -7   3   3      525.45      527.91      5.69 o
  -6   3   3        9.25        5.87      1.93 o
  -5   3   3      116.32      118.17      3.01 o
  -4   3   3       52.63       49.66      2.84 o
  -3   3   3       19.32       22.64      1.77 o
  -2   3   3      430.46      406.38      5.12 o
  -1   3   3        0.44        2.07      0.78 o
   0   3   3      163.50      150.72      2.98 o
   1   3   3        8.61        7.31      0.80 o
   2   3   3      307.35      329.20      3.30 o
   3   3   3       37.79       44.57      1.72 o
   4   3   3        5.11        3.66      1.86 o
   5   3   3        2.62        0.14      2.18 o
   6   3   3       15.54       13.05      2.78 o
   7   3   3       10.22        9.62      3.47 o
 -10   4   3        0.03        5.43      4.31 o
  -9   4   3       11.83        9.97      2.35 o
  -8   4   3       58.45       51.42      2.72 o
  -7   4   3       82.23       75.97      3.09 o
  -6   4   3       42.59       44.42      4.12 o
  -5   4   3        9.40       10.43      2.87 o
  -4   4   3      150.21      156.12      3.20 o
  -3   4   3      118.43      135.96      2.47 o
  -2   4   3      309.90      338.15      3.19 o
  -1   4   3       24.47       21.41      1.33 o
   0   4   3       47.19       40.49      1.66 o
   1   4   3       78.51       74.97      3.20 o
   2   4   3       29.59       33.59      1.38 o
   3   4   3       70.76       74.18      3.40 o
   4   4   3        4.80        1.95      2.19 o
   5   4   3        0.88       -2.01      2.59 o
   6   4   3        0.86        2.21      3.96 o
   7   4   3       10.50       14.22      3.91 o
 -10   5   3       17.09       24.29      2.96 o
  -9   5   3        1.74        3.66      2.37 o
  -8   5   3        4.95        1.43      2.32 o
  -7   5   3       38.93       33.37      3.48 o
  -6   5   3       28.91       29.01      3.15 o
  -5   5   3       38.34       40.35      2.70 o
  -4   5   3        1.19        0.46      1.60 o
  -3   5   3        0.52        2.96      1.25 o
  -2   5   3        3.44        5.85      1.84 o
  -1   5   3       42.70       44.34      1.87 o
   0   5   3      179.42      188.70      2.97 o
   1   5   3        1.74        0.73      1.35 o
   2   5   3       37.52       37.83      2.69 o
   3   5   3       21.37       22.28      2.89 o
   4   5   3        4.11        4.69      2.47 o
   5   5   3        1.93        1.93      2.87 o
   6   5   3       37.24       52.21      6.78 o
 -10   6   3        9.43        5.22      3.06 o
  -9   6   3        6.90        7.69      2.32 o
  -8   6   3       16.87       18.66      2.49 o
  -7   6   3       18.41       13.67      2.96 o
  -6   6   3        3.51        5.25      2.58 o
  -5   6   3       10.72       10.25      1.65 o
  -4   6   3       57.46       62.00      3.68 o
  -3   6   3        8.29        6.48      1.73 o
  -2   6   3        0.35        1.06      2.14 o
  -1   6   3       41.14       33.00      4.21 o
   0   6   3       10.18       11.13      2.21 o
   1   6   3        1.71       -0.47      2.02 o
   2   6   3        1.68       -1.17      2.33 o
   3   6   3        9.15        5.65      2.74 o
   4   6   3        2.66        1.60      2.79 o
   5   6   3        1.47        4.38      3.18 o
  -9   7   3        0.44        3.45      2.79 o
  -8   7   3       28.38       28.77      3.15 o
  -7   7   3       16.20       14.79      2.69 o
  -6   7   3        9.98        7.11      2.64 o
  -5   7   3       90.69       87.26      3.55 o
  -4   7   3        0.32        2.54      2.11 o
  -3   7   3       34.71       36.07      3.03 o
  -2   7   3       25.01       24.92      3.11 o
  -1   7   3       88.82       86.61      3.12 o
   0   7   3       38.17       37.78      2.89 o
   1   7   3        7.84        2.89      2.21 o
   2   7   3        0.03       -2.58      2.81 o
   3   7   3        6.13        1.81      2.93 o
   4   7   3        4.12        2.47      3.09 o
  -9   8   3        3.05        3.42      3.36 o
  -8   8   3        0.01        0.10      2.89 o
  -7   8   3        0.00       -1.70      2.63 o
  -6   8   3       17.02       16.80      2.87 o
  -5   8   3       23.38       26.44      2.88 o
  -4   8   3        3.15        2.64      2.41 o
  -3   8   3       22.33       22.83      2.67 o
  -2   8   3       23.02       19.86      2.80 o
  -1   8   3        0.14        2.38      2.76 o
   0   8   3       14.40       14.54      2.75 o
   1   8   3        6.56        2.78      3.15 o
   2   8   3        7.74        2.75      3.00 o
   3   8   3        6.17        2.77      3.03 o
  -8   9   3        1.41        3.21      3.43 o
  -7   9   3        0.18        3.29      3.11 o
  -6   9   3        1.31        2.18      2.83 o
  -5   9   3        9.94       11.45      2.95 o
  -4   9   3       14.51       16.02      3.17 o
  -3   9   3        5.53       -0.58      2.93 o
  -2   9   3       35.09       32.93      3.55 o
  -1   9   3        3.16        7.40      3.01 o
   0   9   3      118.55      130.58      5.67 o
   1   9   3        0.63        1.88      3.52 o
  -6  10   3        0.31        2.28      3.16 o
  -5  10   3       12.99       14.71      3.11 o
  -4  10   3       17.17       19.07      3.38 o
  -3  10   3       16.39       14.12      3.43 o
  -2  10   3        3.33        1.89      3.15 o
  -1  10   3       17.50       14.66      3.68 o
   2 -12   4        3.67       -0.07      3.47 o
   3 -12   4        5.43        8.07      3.52 o
   4 -12   4        5.46       12.31      3.42 o
  -1 -11   4        0.36       -2.32      4.72 o
   0 -11   4        2.86        6.55      2.78 o
   1 -11   4        5.87        6.33      2.91 o
   2 -11   4        0.24        1.05      2.81 o
   3 -11   4        0.87        3.86      2.63 o
   4 -11   4       40.11       47.03      3.24 o
   5 -11   4        4.47        3.20      3.31 o
   6 -11   4        4.06        6.38      2.92 o
  -3 -10   4       11.47       18.96      3.79 o
  -2 -10   4       25.79       35.95      5.23 o
  -1 -10   4       23.47       18.57      2.98 o
   0 -10   4        8.19        7.47      2.37 o
   1 -10   4       24.47       16.31      2.87 o
   2 -10   4       15.59       11.76      2.77 o
   3 -10   4       12.96       13.69      2.56 o
   4 -10   4        0.96        1.61      2.42 o
   5 -10   4       18.93       16.10      3.18 o
   6 -10   4        3.41        2.64      2.69 o
   7 -10   4        2.88       -0.88      2.55 o
  -4  -9   4        5.48        9.54      3.42 o
  -3  -9   4       52.78       65.09      4.43 o
  -2  -9   4       16.60       15.77      3.31 o
  -1  -9   4        9.36        7.67      2.23 o
   0  -9   4       17.50       12.35      2.24 o
   1  -9   4       15.08       15.67      2.21 o
   2  -9   4        0.07        0.40      2.23 o
   3  -9   4        5.90        4.24      2.21 o
   4  -9   4       13.17       10.10      2.27 o
   5  -9   4        6.56        1.18      2.29 o
   6  -9   4        1.14       -0.69      2.92 o
   7  -9   4        7.70        4.39      2.43 o
   8  -9   4        0.49        1.07      3.08 o
  -6  -8   4        1.96        2.45      4.06 o
  -5  -8   4        2.52        6.50      3.81 o
  -4  -8   4       49.77       54.86      4.02 o
  -3  -8   4       17.35       25.61      4.27 o
  -2  -8   4      356.71      377.57      6.04 o
  -1  -8   4        9.26        4.08      2.25 o
   0  -8   4       10.27        6.50      2.08 o
   1  -8   4        0.78        1.40      1.98 o
   2  -8   4       21.32       18.48      1.72 o
   3  -8   4        0.00        1.91      2.31 o
   4  -8   4        1.55       -1.69      2.04 o
   5  -8   4       80.09       85.66      3.14 o
   6  -8   4       81.95       90.02      3.99 o
   7  -8   4        0.67        1.45      2.30 o
   8  -8   4        5.12        2.90      2.36 o
   9  -8   4       17.91       24.11      3.60 o
  -6  -7   4        0.42       -0.24      2.93 o
  -5  -7   4        0.01        1.09      2.89 o
  -4  -7   4       14.05       16.12      2.44 o
  -3  -7   4      380.79      401.46      9.11 o
  -2  -7   4      651.52      655.33      9.63 o
  -1  -7   4        1.65       -0.27      2.00 o
   0  -7   4        9.02        7.89      1.84 o
   1  -7   4       19.95       19.21      2.04 o
   2  -7   4       29.58       30.48      1.77 o
   3  -7   4       66.09       62.31      2.25 o
   4  -7   4       91.13       87.58      3.23 o
   5  -7   4       10.57        6.31      2.78 o
   6  -7   4        5.05        3.38      2.07 o
   7  -7   4      126.41      121.27      3.88 o
   8  -7   4       17.65       17.65      2.54 o
   9  -7   4        6.08        5.69      2.82 o
  -7  -6   4        7.50        6.46      2.90 o
  -6  -6   4        6.84        3.49      2.91 o
  -5  -6   4        2.59        0.49      2.44 o
  -4  -6   4        9.96        9.08      2.03 o
  -3  -6   4      121.62      114.23      7.29 o
  -2  -6   4      106.14      107.20      4.35 o
  -1  -6   4      284.98      280.46      5.04 o
   0  -6   4        5.96        3.58      1.67 o
   1  -6   4       57.85       56.58      1.77 o
   2  -6   4      213.50      213.66      4.16 o
   3  -6   4      167.81      167.23      3.21 o
   4  -6   4      242.74      252.14      6.61 o
   5  -6   4       10.38        8.67      1.90 o
   6  -6   4       55.21       48.97      2.68 o
   7  -6   4       17.85       14.21      2.19 o
   8  -6   4        0.61        0.17      2.40 o
   9  -6   4        1.37       -0.44      2.67 o
  -8  -5   4        0.07       -2.64      3.76 o
  -7  -5   4        4.95        2.24      2.46 o
  -6  -5   4       44.53       34.97      3.23 o
  -5  -5   4       13.78        6.16      2.37 o
  -4  -5   4       15.29       14.32      1.81 o
  -3  -5   4       75.20       72.80      4.83 o
  -2  -5   4       38.63       48.57      2.20 o
  -1  -5   4       13.39       22.34      2.10 o
   0  -5   4      231.73      235.67      4.93 o
   1  -5   4       24.43       23.85      1.75 o
   2  -5   4       10.86       13.48      1.04 o
   3  -5   4      196.64      196.18      3.40 o
   4  -5   4       52.47       57.76      2.35 o
   5  -5   4       44.18       33.97      2.75 o
   6  -5   4       99.86       98.73      2.88 o
   7  -5   4        0.38       -2.86      1.91 o
   8  -5   4        2.65        0.72      2.35 o
   9  -5   4        8.07        5.81      2.47 o
  -8  -4   4        4.49        3.39      3.63 o
  -7  -4   4        0.24       -0.93      3.23 o
  -6  -4   4       55.25       49.19      2.35 o
  -5  -4   4       27.45       22.79      2.41 o
  -4  -4   4        1.23        1.06      1.65 o
  -3  -4   4       26.70       23.28      1.64 o
  -2  -4   4      218.76      215.19      5.46 o
  -1  -4   4      137.34      130.86      2.10 o
   0  -4   4      134.25      129.70      2.82 o
   1  -4   4       21.47       23.14      1.43 o
   2  -4   4        4.15        2.07      1.24 o
   3  -4   4        2.66        2.49      0.95 o
   4  -4   4      150.42      127.74      5.42 o
   5  -4   4        4.66        3.24      1.09 o
   6  -4   4       86.70       80.52      2.36 o
   7  -4   4       14.12       10.11      2.48 o
   8  -4   4       11.23        8.26      2.49 o
   9  -4   4        5.12        2.15      2.54 o
  -9  -3   4       88.27      106.63      9.76 o
  -8  -3   4        1.41        1.86      4.50 o
  -7  -3   4        0.09        1.79      2.14 o
  -6  -3   4       67.76       64.03      2.50 o
  -5  -3   4        2.83        5.34      2.73 o
  -4  -3   4       36.24       38.38      2.51 o
  -3  -3   4        0.53       -0.37      1.09 o
  -2  -3   4       94.41       88.46      1.83 o
  -1  -3   4       20.26       23.74      1.12 o
   0  -3   4      220.91      224.66      2.47 o
   1  -3   4       41.76       40.63      1.11 o
   2  -3   4       50.14       46.99      2.04 o
   3  -3   4       83.58       85.03      1.36 o
   4  -3   4      247.87      241.30      3.50 o
   5  -3   4       54.91       52.07      2.00 o
   6  -3   4        5.76        4.62      1.54 o
   7  -3   4        0.00       -3.05      2.03 o
   8  -3   4        0.38        2.11      2.34 o
   9  -3   4        1.48        6.01      3.03 o
  -9  -2   4       10.29        7.36      5.50 o
  -8  -2   4        0.25        5.03      3.02 o
  -7  -2   4        3.75        7.73      2.16 o
  -6  -2   4      278.78      268.07      7.36 o
  -5  -2   4       41.08       30.08      3.15 o
  -4  -2   4        0.52       -0.27      0.93 o
  -3  -2   4      144.44      149.49      2.92 o
  -2  -2   4        8.96        7.08      0.90 o
  -1  -2   4       74.92       71.89      1.26 o
   0  -2   4       53.22       54.07      1.16 o
   1  -2   4       21.55       21.74      0.94 o
   2  -2   4      109.93      109.75      1.49 o
   3  -2   4      295.36      305.28      2.79 o
   4  -2   4        6.16        4.20      1.06 o
   5  -2   4      229.78      207.15      4.03 o
   6  -2   4      117.45      107.26      2.75 o
   7  -2   4       31.13       26.93      2.42 o
   8  -2   4        8.16        7.46      2.20 o
   9  -2   4       25.48       26.13      3.46 o
 -10  -1   4       10.29        3.16      3.68 o
  -9  -1   4        2.43       -0.55      3.30 o
  -8  -1   4        0.12        0.59      2.37 o
  -7  -1   4       69.24       66.07      3.19 o
  -6  -1   4        1.64        2.53      2.50 o
  -5  -1   4        0.20        0.37      1.51 o
  -4  -1   4       33.20       37.81      2.02 o
  -3  -1   4        0.39       -0.65      1.00 o
  -2  -1   4      150.78      153.89      1.76 o
  -1  -1   4      173.45      160.19      2.58 o
   0  -1   4      288.68      252.90      1.94 o
   1  -1   4     2327.80     2478.62      9.99 o
   2  -1   4      106.60      114.05      2.84 o
   3  -1   4       67.65       67.39      1.83 o
   4  -1   4       96.47       99.42      2.39 o
   5  -1   4      361.13      348.09      4.70 o
   6  -1   4        6.02        6.07      2.54 o
   7  -1   4       51.38       48.90      2.91 o
   8  -1   4       27.11       21.23      2.63 o
   9  -1   4        5.86        6.16      3.07 o
 -10   0   4       11.77        9.73      3.53 o
  -9   0   4        8.87        5.09      2.81 o
  -8   0   4      149.57      136.22      4.81 o
  -7   0   4      109.86      116.61      3.98 o
  -6   0   4       69.03       62.11      3.52 o
  -5   0   4       61.20       62.04      2.89 o
  -4   0   4      228.97      236.71      3.62 o
  -3   0   4      226.03      226.37      2.98 o
  -2   0   4       10.15        8.78      1.00 o
  -1   0   4     1322.55     1374.86      8.78 o
   0   0   4       16.57       12.58      0.94 o
   1   0   4       82.53       78.23      1.34 o
   2   0   4      211.07      246.25      2.96 o
   3   0   4       10.89        9.05      1.07 o
   4   0   4      213.30      220.49      3.16 o
   5   0   4      150.97      152.94      3.01 o
   6   0   4        6.73        5.07      2.00 o
   7   0   4      117.60      114.29      4.44 o
   8   0   4        0.33       -1.83      2.55 o
 -10   1   4        0.92        1.72      3.41 o
  -9   1   4      112.12      108.50      4.83 o
  -8   1   4      155.03      157.58      4.14 o
  -7   1   4        9.19       10.12      3.22 o
  -6   1   4       15.63       10.62      1.87 o
  -5   1   4        6.77        6.21      1.27 o
  -4   1   4        0.00        2.08      2.11 o
  -3   1   4     1367.85     1461.32      9.14 o
  -2   1   4      298.25      274.67      5.48 o
  -1   1   4       36.48       32.76      1.35 o
   0   1   4        2.66        1.91      0.68 o
   1   1   4     1606.21     1814.98     16.61 o
   2   1   4      157.84      163.00      2.32 o
   3   1   4       26.93       26.02      1.32 o
   4   1   4       54.53       52.40      3.24 o
   5   1   4       41.36       51.57      2.99 o
   6   1   4        8.69        6.33      2.12 o
   7   1   4       78.61       91.13      5.36 o
   8   1   4        0.29       -0.43      4.06 o
 -10   2   4       10.62       13.21      3.44 o
  -9   2   4       35.78       29.89      3.62 o
  -8   2   4        4.92        8.47      2.62 o
  -7   2   4      132.72      144.85      9.40 o
  -6   2   4        4.45        2.33      3.17 o
  -5   2   4       22.73       22.59      1.64 o
  -4   2   4      102.39       99.89      3.16 o
  -3   2   4      250.57      288.38      3.03 o
  -2   2   4       77.23       88.50      1.67 o
  -1   2   4       41.42       44.89      1.16 o
   0   2   4      280.16      305.78      3.61 o
   1   2   4        0.07       -0.58      0.82 o
   2   2   4        2.01        1.92      0.71 o
   3   2   4        0.04        0.95      0.97 o
   4   2   4        8.18        7.79      2.05 o
   5   2   4       20.35       16.29      2.64 o
   6   2   4        9.25        6.21      2.55 o
   7   2   4       13.04       11.50      3.68 o
 -10   3   4       25.72       35.53      4.23 o
  -9   3   4       12.06       12.93      2.50 o
  -8   3   4        5.60        6.16      2.45 o
  -7   3   4        3.60        4.80      2.57 o
  -6   3   4      136.67      132.86      3.73 o
  -5   3   4        2.89        2.25      1.80 o
  -4   3   4       90.23       92.31      2.73 o
  -3   3   4       54.38       60.29      2.17 o
  -2   3   4      103.66      118.14      2.14 o
  -1   3   4      387.10      404.14      4.00 o
   0   3   4       28.39       29.94      1.86 o
   1   3   4       56.77       55.55      1.49 o
   2   3   4       10.97        9.57      1.36 o
   3   3   4        8.62        8.85      2.06 o
   4   3   4        0.10       -1.36      2.20 o
   5   3   4       23.51       25.56      2.90 o
   6   3   4        6.86        2.59      3.07 o
   7   3   4        1.46       -2.98      4.31 o
 -10   4   4        0.71        1.61      2.77 o
  -9   4   4       20.17       27.23      2.79 o
  -8   4   4       53.25       47.51      3.02 o
  -7   4   4       18.62       19.54      3.65 o
  -6   4   4      233.12      233.63      6.19 o
  -5   4   4       39.65       47.69      3.13 o
  -4   4   4        0.59       -1.27      1.57 o
  -3   4   4       15.19       15.33      2.03 o
  -2   4   4        8.70       11.30      1.82 o
  -1   4   4        0.08        2.51      1.10 o
   0   4   4        7.57        8.51      0.88 o
   1   4   4       72.73       65.14      4.29 o
   2   4   4       42.94       46.02      3.98 o
   3   4   4        5.77        5.58      2.21 o
   4   4   4       44.68       52.71      3.51 o
   5   4   4      129.28      162.28      6.23 o
   6   4   4       21.32       22.73      4.11 o
 -10   5   4        0.01       -0.86      2.95 o
  -9   5   4        9.96       15.23      3.95 o
  -8   5   4       13.82        9.25      2.46 o
  -7   5   4        3.59        5.23      2.47 o
  -6   5   4      137.44      129.68      3.59 o
  -5   5   4       19.79       19.80      2.50 o
  -4   5   4       61.98       55.90      4.13 o
  -3   5   4       56.88       62.55      2.69 o
  -2   5   4       26.14       26.13      1.96 o
  -1   5   4       50.73       53.93      1.89 o
   0   5   4        3.36        2.43      1.78 o
   1   5   4       27.42       23.89      2.34 o
   2   5   4       37.95       37.70      2.64 o
   3   5   4        9.88       11.90      3.61 o
   4   5   4       76.21       96.89      4.52 o
   5   5   4        9.15       18.74      5.25 o
 -10   6   4        0.71        1.69      3.26 o
  -9   6   4        0.03        4.01      4.00 o
  -8   6   4        0.81        3.90      2.95 o
  -7   6   4        5.17        5.53      2.91 o
  -6   6   4       23.67       18.31      2.77 o
  -5   6   4        5.25        6.62      2.49 o
  -4   6   4       95.51      104.57      3.28 o
  -3   6   4       75.87       71.73      3.14 o
  -2   6   4        0.04        1.07      1.87 o
  -1   6   4       41.38       39.66      2.09 o
   0   6   4        2.88        2.47      2.20 o
   1   6   4        0.88       -0.56      2.32 o
   2   6   4       19.30       13.40      2.54 o
   3   6   4       24.94       20.23      3.64 o
   4   6   4       10.39       15.34      3.22 o
  -9   7   4        4.67        2.50      3.05 o
  -8   7   4        0.11        0.78      2.80 o
  -7   7   4        5.73        3.66      3.05 o
  -6   7   4       62.90       58.32      3.88 o
  -5   7   4       85.02       80.25      3.94 o
  -4   7   4        0.32        1.66      2.05 o
  -3   7   4       64.52       59.98      2.77 o
  -2   7   4       46.65       43.30      2.83 o
  -1   7   4      124.64      114.25      4.82 o
   0   7   4       10.77       12.89      2.78 o
   1   7   4       22.25       17.23      2.53 o
   2   7   4        0.19       -4.40      3.11 o
   3   7   4        0.25       -2.97      2.94 o
  -8   8   4        0.50       -0.61      3.63 o
  -7   8   4        0.00       -0.22      2.70 o
  -6   8   4       12.93       10.21      2.95 o
  -5   8   4        6.90       10.59      2.75 o
  -4   8   4       20.79       13.11      2.79 o
  -3   8   4        1.04       -1.88      2.89 o
  -2   8   4      124.25      120.84      4.85 o
  -1   8   4       82.24       84.27      5.51 o
   0   8   4        5.57        6.71      3.67 o
   1   8   4       18.44       16.52      3.33 o
   2   8   4        0.47        0.56      3.27 o
  -7   9   4        0.65        4.76      3.32 o
  -6   9   4        0.14        1.90      3.06 o
  -5   9   4       41.07       39.52      3.93 o
  -4   9   4        9.18       10.09      3.25 o
  -3   9   4       27.67       26.53      3.70 o
  -2   9   4        0.80       -1.39      2.95 o
  -1   9   4        3.24        3.59      2.98 o
   0   9   4       11.91       18.59      3.08 o
  -5  10   4        0.07       -1.01      3.52 o
  -4  10   4        2.44        4.92      3.20 o
  -3  10   4        7.86       11.50      3.36 o
  -2  10   4        1.21       -1.53      3.15 o
   2 -12   5        5.58        3.28      3.49 o
   3 -12   5        0.33        2.90      3.84 o
  -1 -11   5        1.44       -1.87      4.16 o
   0 -11   5        0.93       -3.07      3.11 o
   1 -11   5        1.97        0.57      2.94 o
   2 -11   5        6.81        6.50      2.96 o
   3 -11   5        3.75        6.18      3.52 o
   4 -11   5        1.56        0.80      3.16 o
   5 -11   5        1.27        3.94      4.61 o
   6 -11   5        0.38        2.15      4.13 o
  -3 -10   5      119.76      138.13      5.99 o
  -2 -10   5        0.40       -2.51      2.68 o
  -1 -10   5        0.00       -1.33      2.59 o
   0 -10   5        5.41        0.79      2.74 o
   1 -10   5        2.16       -0.59      2.71 o
   2 -10   5       20.01       19.63      2.97 o
   3 -10   5        0.52        2.62      3.04 o
   4 -10   5       15.33       15.21      2.66 o
   5 -10   5       21.47       17.18      3.73 o
   6 -10   5        0.03        0.39      2.74 o
   7 -10   5        6.46        3.90      2.64 o
  -4  -9   5      118.98      131.56      5.71 o
  -3  -9   5       38.80       38.14      3.38 o
  -2  -9   5        3.95        6.10      2.51 o
  -1  -9   5        4.13       -1.25      2.53 o
   0  -9   5        0.15       -3.54      2.36 o
   1  -9   5        9.85        8.30      1.96 o
   2  -9   5       16.14       16.34      2.69 o
   3  -9   5       48.40       42.15      2.85 o
   4  -9   5        2.64       -0.34      1.87 o
   5  -9   5        8.05        5.02      2.29 o
   6  -9   5       74.23       72.09      3.31 o
   7  -9   5       10.88       10.48      2.88 o
   8  -9   5        7.49        5.07      2.73 o
  -6  -8   5        1.09       -0.35      3.12 o
  -5  -8   5       25.06       27.93      5.75 o
  -4  -8   5        0.02        2.54      2.86 o
  -3  -8   5        2.41        5.89      3.48 o
  -2  -8   5      110.06      115.78      3.23 o
  -1  -8   5      105.64       93.25      3.65 o
   0  -8   5        0.19       -3.32      2.21 o
   1  -8   5        2.23        1.59      2.14 o
   2  -8   5       81.92       60.42      4.51 o
   3  -8   5      166.20      168.92      4.78 o
   4  -8   5       11.37        6.04      1.83 o
   5  -8   5      109.10      107.46      3.97 o
   6  -8   5       29.73       34.07      2.78 o
   7  -8   5        0.60        1.93      2.32 o
   8  -8   5        3.59        7.99      2.60 o
  -6  -7   5        2.14        0.23      3.12 o
  -5  -7   5        1.32        3.88      2.88 o
  -4  -7   5       13.96       14.05      2.29 o
  -3  -7   5       30.12       23.30      3.63 o
  -2  -7   5      132.36      139.81      3.26 o
  -1  -7   5      242.56      247.43      6.12 o
   0  -7   5       12.28       10.49      2.08 o
   1  -7   5        6.26        4.58      1.76 o
   2  -7   5       28.27       26.83      4.00 o
   3  -7   5        1.30       -1.17      1.66 o
   4  -7   5        0.87       -3.10      2.32 o
   5  -7   5        2.93        2.16      2.16 o
   6  -7   5        3.44        2.13      2.13 o
   7  -7   5        0.02        0.32      2.20 o
   8  -7   5        2.90        3.90      2.46 o
  -7  -6   5        4.60        0.61      3.52 o
  -6  -6   5        0.33       -0.79      3.30 o
  -5  -6   5        3.47        0.46      2.26 o
  -4  -6   5        0.90       -0.51      2.28 o
  -3  -6   5      125.33      122.78      3.99 o
  -2  -6   5        9.53       10.88      1.83 o
  -1  -6   5       75.94       75.00      2.59 o
   0  -6   5       13.30       15.13      1.47 o
   1  -6   5        5.70        3.60      1.33 o
   2  -6   5        7.79        3.85      1.44 o
   3  -6   5       17.08       13.20      1.96 o
   4  -6   5       42.78       45.07      3.07 o
   5  -6   5       14.47       10.75      1.94 o
   6  -6   5        1.03       -1.44      1.95 o
   7  -6   5        0.14       -3.05      2.04 o
   8  -6   5        1.60       -0.91      2.51 o
   9  -6   5        2.06       -0.67      2.72 o
  -8  -5   5        0.14        0.16      4.06 o
  -7  -5   5        0.10        0.64      3.15 o
  -6  -5   5        0.68        0.27      2.01 o
  -5  -5   5       10.89        5.53      1.63 o
  -4  -5   5       19.01       13.45      2.09 o
  -3  -5   5       81.51       77.09      2.00 o
  -2  -5   5        0.35        0.88      1.62 o
  -1  -5   5       73.17       58.88      1.55 o
   0  -5   5      281.78      303.45      3.21 o
   1  -5   5      202.48      211.04      2.71 o
   2  -5   5      151.92      137.98      3.19 o
   3  -5   5      180.80      175.03      5.57 o
   4  -5   5       44.47       35.20      3.88 o
   5  -5   5       24.84       16.40      1.34 o
   6  -5   5       34.46       30.19      2.38 o
   7  -5   5        8.42       -0.30      2.18 o
   8  -5   5        2.00        0.22      2.37 o
   9  -5   5        0.10        0.56      2.62 o
  -8  -4   5        6.28        6.54      4.09 o
  -7  -4   5       25.18       20.12      3.76 o
  -6  -4   5       42.41       45.10      2.31 o
  -5  -4   5       90.32       98.62      3.53 o
  -4  -4   5       84.36       92.24      3.22 o
  -3  -4   5       13.45       13.66      1.34 o
  -2  -4   5      415.28      417.73      5.97 o
  -1  -4   5       10.00        4.37      1.20 o
   0  -4   5       63.99       64.14      1.66 o
   1  -4   5        0.31        0.97      1.09 o
   2  -4   5       70.81       63.58      1.90 o
   3  -4   5        3.23        2.61      0.95 o
   4  -4   5       34.82       31.26      2.02 o
   5  -4   5        0.33       -0.78      1.48 o
   6  -4   5       22.58       20.07      2.95 o
   7  -4   5       43.99       43.26      3.02 o
   8  -4   5       53.15       57.42      3.20 o
   9  -4   5       12.42       18.43      2.80 o
  -9  -3   5        1.30        6.76      3.61 o
  -8  -3   5       13.55       10.70      3.01 o
  -7  -3   5       11.72        9.31      2.37 o
  -6  -3   5        5.33        2.81      1.81 o
  -5  -3   5       54.48       56.67      4.02 o
  -4  -3   5        3.00        3.63      1.40 o
  -3  -3   5       29.11       29.61      1.45 o
  -2  -3   5        0.45        1.55      1.27 o
  -1  -3   5        0.45        0.35      1.18 o
   0  -3   5      603.27      615.72      3.71 o
   1  -3   5        2.11        2.11      0.81 o
   2  -3   5       14.06        8.37      1.06 o
   3  -3   5        3.73        4.87      1.09 o
   4  -3   5       40.47       28.59      1.56 o
   5  -3   5        1.07        1.45      1.80 o
   6  -3   5       92.37       98.22      3.67 o
   7  -3   5      135.29      137.22      3.93 o
   8  -3   5        0.13        4.54      2.50 o
   9  -3   5       13.32       25.83      4.11 o
  -9  -2   5      104.45      100.64      4.75 o
  -8  -2   5       24.22       26.91      2.83 o
  -7  -2   5       28.61       29.24      3.85 o
  -6  -2   5        1.69        2.43      2.40 o
  -5  -2   5       38.72       33.02      2.44 o
  -4  -2   5      214.22      212.72      4.49 o
  -3  -2   5      136.07      123.56      2.03 o
  -2  -2   5      229.53      239.96      3.68 o
  -1  -2   5        2.14        1.93      0.94 o
   0  -2   5      208.83      204.13      2.02 o
   1  -2   5      145.87      150.12      2.17 o
   2  -2   5       14.10       15.40      1.06 o
   3  -2   5       25.45       22.93      1.24 o
   4  -2   5      196.31      203.10      3.90 o
   5  -2   5       22.88       19.57      2.48 o
   6  -2   5      725.38      758.20      7.80 o
   7  -2   5        0.16       -0.58      2.25 o
   8  -2   5       14.20        9.99      2.50 o
 -10  -1   5       57.96       56.35      5.45 o
  -9  -1   5        2.99        9.91      3.01 o
  -8  -1   5       24.47       27.01      4.05 o
  -7  -1   5        5.26        4.96      2.54 o
  -6  -1   5        0.25        1.41      2.26 o
  -5  -1   5        3.18        4.27      1.64 o
  -4  -1   5      403.73      422.90      4.68 o
  -3  -1   5      150.76      144.34      2.28 o
  -2  -1   5       98.08       86.32      3.31 o
  -1  -1   5       45.95       57.09      2.06 o
   0  -1   5     1247.35     1378.53      8.20 o
   1  -1   5       10.83        8.29      1.06 o
   2  -1   5      343.53      397.14      3.85 o
   3  -1   5       91.19       89.41      1.85 o
   4  -1   5       85.01       79.63      2.59 o
   5  -1   5       23.74       20.33      1.77 o
   6  -1   5      176.33      184.32      4.58 o
   7  -1   5        0.39       -1.95      2.27 o
   8  -1   5        1.24        0.06      3.23 o
 -10   0   5        0.75        5.56      3.58 o
  -9   0   5        2.66        6.74      2.98 o
  -8   0   5       62.45       64.11      3.71 o
  -7   0   5       11.86        5.81      2.98 o
  -6   0   5       19.28       19.65      3.75 o
  -5   0   5        6.17        6.50      2.38 o
  -4   0   5      248.66      262.66      4.09 o
  -3   0   5       80.13       85.12      2.49 o
  -2   0   5        5.86        6.27      1.26 o
  -1   0   5     1494.24     1688.86     12.34 o
   0   0   5       30.57       32.06      1.13 o
   1   0   5      416.82      431.85      6.83 o
   2   0   5       23.95       18.36      1.34 o
   3   0   5        9.70       10.77      1.50 o
   4   0   5       48.62       49.85      1.86 o
   5   0   5        0.00       -1.95      1.47 o
   6   0   5       27.05       21.65      2.92 o
   7   0   5        0.23       -2.60      3.08 o
   8   0   5       14.17       18.10      5.87 o
 -10   1   5       10.15       15.22      3.71 o
  -9   1   5       21.68       22.01      3.29 o
  -8   1   5       43.22       46.91      3.14 o
  -7   1   5      190.10      184.55      6.03 o
  -6   1   5        5.65        3.46      2.48 o
  -5   1   5       36.84       43.81      3.17 o
  -4   1   5       23.53       20.06      2.47 o
  -3   1   5        0.35        0.04      0.57 o
  -2   1   5       80.44       82.53      1.91 o
  -1   1   5       13.76       18.15      1.29 o
   0   1   5      476.21      499.46      5.84 o
   1   1   5       41.27       40.92      1.32 o
   2   1   5      147.19      165.20      3.24 o
   3   1   5       95.35      105.24      2.25 o
   4   1   5        1.22        1.60      1.32 o
   5   1   5       10.73       11.04      1.97 o
   6   1   5        0.03       -2.22      3.12 o
   7   1   5        0.02        0.68      3.62 o
 -10   2   5       12.62       17.55      3.59 o
  -9   2   5       46.91       50.51      3.72 o
  -8   2   5        5.01        6.75      3.21 o
  -7   2   5      206.70      200.16      7.02 o
  -6   2   5       29.63       22.76      2.51 o
  -5   2   5       29.13       28.20      3.23 o
  -4   2   5        2.22        4.68      1.29 o
  -3   2   5       63.17       64.74      2.36 o
  -2   2   5       12.13       15.55      1.08 o
  -1   2   5      123.49      121.91      3.24 o
   0   2   5       55.09       54.36      1.58 o
   1   2   5       76.87       85.97      1.96 o
   2   2   5       13.91       16.30      1.58 o
   3   2   5       29.30       25.92      1.52 o
   4   2   5      164.54      175.95      5.23 o
   5   2   5       21.50       23.21      3.19 o
   6   2   5        2.42        0.58      3.11 o
   7   2   5        5.19        6.99      4.79 o
 -10   3   5        0.83        1.41      3.07 o
  -9   3   5        0.19        3.34      2.57 o
  -8   3   5        9.96        5.95      2.56 o
  -7   3   5      102.95       96.40      3.63 o
  -6   3   5       66.67       57.87      3.00 o
  -5   3   5      132.78      133.98      3.71 o
  -4   3   5      209.15      206.73      4.09 o
  -3   3   5       15.68       15.28      1.71 o
  -2   3   5       63.10       75.30      1.90 o
  -1   3   5      125.59      106.85      5.15 o
   0   3   5        0.10        0.93      1.55 o
   1   3   5       63.11       67.49      2.02 o
   2   3   5       56.13       59.34      2.56 o
   3   3   5       90.24       93.88      3.26 o
   4   3   5        9.65       20.52      3.03 o
   5   3   5       55.00       57.48      7.87 o
   6   3   5        2.97       -1.35      4.63 o
 -10   4   5        0.06        1.80      3.77 o
  -9   4   5        3.58        5.10      3.47 o
  -8   4   5       11.83       14.19      3.16 o
  -7   4   5        7.98        5.63      2.80 o
  -6   4   5       22.22       18.98      2.50 o
  -5   4   5        4.03        5.76      2.10 o
  -4   4   5       25.18       22.94      1.50 o
  -3   4   5       69.13       63.92      3.21 o
  -2   4   5        8.77        5.79      1.35 o
  -1   4   5       28.95       26.32      1.40 o
   0   4   5        7.10        6.44      1.61 o
   1   4   5      256.72      274.10      4.38 o
   2   4   5       82.07       81.41      3.38 o
   3   4   5       14.31       16.04      2.33 o
   4   4   5      212.77      257.25      6.54 o
   5   4   5        8.51        9.12      2.96 o
   6   4   5        1.48        1.83      4.27 o
 -10   5   5        2.88        4.19      3.09 o
  -9   5   5        0.11       -4.11      2.98 o
  -8   5   5        0.05        4.19      3.15 o
  -7   5   5       27.31       29.93      3.81 o
  -6   5   5       88.07       85.60      3.87 o
  -5   5   5        2.82        0.13      2.40 o
  -4   5   5       46.39       44.28      2.82 o
  -3   5   5       61.07       60.20      3.90 o
  -2   5   5       32.98       29.32      2.30 o
  -1   5   5       40.65       32.93      2.51 o
   0   5   5       11.65       13.42      2.34 o
   1   5   5       21.86       17.26      2.28 o
   2   5   5       12.56        6.04      2.30 o
   3   5   5       73.86       74.27      4.48 o
   4   5   5        0.70        6.30      2.79 o
   5   5   5        1.56        0.18      3.14 o
  -9   6   5        2.70        6.46      3.07 o
  -8   6   5        2.17        5.46      3.17 o
  -7   6   5       16.22       17.28      3.33 o
  -6   6   5        7.76        8.98      2.99 o
  -5   6   5       16.92       19.52      3.58 o
  -4   6   5        6.23        6.78      2.10 o
  -3   6   5       83.05       77.15      3.54 o
  -2   6   5      120.06      112.66      3.66 o
  -1   6   5       33.69       37.63      4.51 o
   0   6   5      264.38      263.98     11.44 o
   1   6   5        9.70        6.56      2.40 o
   2   6   5        9.85        4.58      2.62 o
   3   6   5        0.00       -4.61      3.07 o
   4   6   5        5.52        6.18      3.34 o
  -9   7   5        1.40        5.56      3.31 o
  -8   7   5        0.73       -0.38      3.39 o
  -7   7   5        1.11       -0.50      3.02 o
  -6   7   5       11.87        6.22      2.93 o
  -5   7   5        0.02        3.59      2.28 o
  -4   7   5      106.71      102.42      4.13 o
  -3   7   5        1.13        3.78      2.71 o
  -2   7   5        0.00        0.37      2.56 o
  -1   7   5       59.24       59.80      4.62 o
   0   7   5      148.99      178.54      8.32 o
   1   7   5       15.56       24.63      3.27 o
   2   7   5        2.78        1.81      3.06 o
   3   7   5        0.75       -4.00      3.27 o
  -8   8   5        9.70       11.40      3.74 o
  -7   8   5        1.40        1.87      3.11 o
  -6   8   5        0.06        3.28      2.73 o
  -5   8   5       36.13       28.51      3.61 o
  -4   8   5        6.74        7.72      4.86 o
  -3   8   5        2.88        0.88      3.00 o
  -2   8   5        2.54       -1.49      2.87 o
  -1   8   5        8.36        3.36      2.72 o
   0   8   5       31.37       40.23      5.30 o
   1   8   5        0.05        8.80      3.20 o
  -6   9   5        2.95        2.61      3.59 o
  -5   9   5        3.63        1.66      3.51 o
  -4   9   5       11.11       13.46      4.53 o
  -3   9   5        0.67       -0.03      3.00 o
  -2   9   5        0.01       -3.75      3.06 o
  -1   9   5        7.62        4.03      3.04 o
  -1 -11   6        4.01        4.29      3.41 o
   0 -11   6        1.03       -2.91      3.30 o
   1 -11   6        2.46       -1.61      3.26 o
   2 -11   6       20.38       17.31      3.35 o
   3 -11   6        0.51        3.72      4.07 o
   4 -11   6        0.32       -4.61      4.15 o
   5 -11   6       31.06       30.66      6.97 o
  -3 -10   6       70.55       78.11      4.99 o
  -2 -10   6       93.47       92.52      4.17 o
  -1 -10   6        0.19        1.37      2.32 o
   0 -10   6        0.26       -2.53      2.98 o
   1 -10   6       18.17       11.64      3.07 o
   2 -10   6       26.13       32.23      4.22 o
   3 -10   6        2.50        0.55      3.02 o
   4 -10   6       28.92       25.00      5.35 o
   5 -10   6       25.16       28.69      3.64 o
   6 -10   6        0.12        0.49      3.12 o
  -4  -9   6        0.58       -0.84      3.27 o
  -3  -9   6       69.41       73.61      4.24 o
  -2  -9   6       55.41       56.80      3.40 o
  -1  -9   6        3.68        4.48      2.16 o
   0  -9   6        5.21        1.71      2.23 o
   1  -9   6       13.63       17.22      2.91 o
   2  -9   6        0.19        2.89      3.46 o
   3  -9   6        8.39       12.49      2.86 o
   4  -9   6       14.17       11.30      2.59 o
   5  -9   6       13.02        8.45      2.77 o
   6  -9   6        0.04       -1.28      2.43 o
   7  -9   6       10.97       12.81      2.53 o
  -6  -8   6        6.24        6.19      3.88 o
  -5  -8   6        2.61        4.15      2.85 o
  -4  -8   6        2.40       -0.07      2.97 o
  -3  -8   6        0.04       -0.11      2.24 o
  -2  -8   6       15.20       13.68      2.12 o
  -1  -8   6        0.00        2.34      2.01 o
   0  -8   6        0.17        1.46      1.92 o
   1  -8   6        0.02        2.10      2.15 o
   2  -8   6        0.10        1.49      3.53 o
   3  -8   6       64.52       59.18      3.11 o
   4  -8   6        7.91        1.92      2.29 o
   5  -8   6        0.39       -2.11      2.27 o
   6  -8   6       10.19        8.14      2.24 o
   7  -8   6        0.09        3.24      2.54 o
   8  -8   6        0.08        3.40      2.71 o
  -6  -7   6       20.85       20.42      3.83 o
  -5  -7   6        7.12        2.99      2.36 o
  -4  -7   6        5.07        2.08      2.44 o
  -3  -7   6        3.20        0.47      2.10 o
  -2  -7   6        5.74        2.59      2.04 o
  -1  -7   6       18.02       15.57      2.26 o
   0  -7   6       20.24       17.37      2.00 o
   1  -7   6       25.75       29.10      1.99 o
   2  -7   6       52.20       52.33      3.34 o
   3  -7   6        7.54        7.00      2.52 o
   4  -7   6        1.98        0.78      2.02 o
   5  -7   6      107.58      115.37      3.98 o
   6  -7   6       48.26       49.49      2.76 o
   7  -7   6        1.27        1.60      2.35 o
   8  -7   6        7.02        9.27      2.66 o
  -7  -6   6        3.85        3.98      4.85 o
  -6  -6   6       31.11       33.48      3.60 o
  -5  -6   6       26.71       25.12      2.43 o
  -4  -6   6        1.17       -0.21      2.11 o
  -3  -6   6       66.88       69.42      3.23 o
  -2  -6   6        3.13        2.42      1.72 o
  -1  -6   6       16.65       13.68      1.53 o
   0  -6   6       22.99       23.71      2.10 o
   1  -6   6       10.28       11.64      2.21 o
   2  -6   6       20.84       17.04      2.90 o
   3  -6   6       17.30       15.47      2.24 o
   4  -6   6       14.40       13.54      2.54 o
   5  -6   6        0.19        2.79      1.92 o
   6  -6   6       11.73        9.49      2.15 o
   7  -6   6       18.06       15.39      2.56 o
   8  -6   6        8.90       10.27      2.85 o
  -8  -5   6        1.40        2.11      3.76 o
  -7  -5   6        0.03       -4.46      3.49 o
  -6  -5   6       43.71       46.49      3.18 o
  -5  -5   6        1.00        1.48      1.94 o
  -4  -5   6       61.59       59.85      3.10 o
  -3  -5   6        2.45        5.59      2.55 o
  -2  -5   6        1.55        4.27      2.59 o
  -1  -5   6      106.89       98.16      2.07 o
   0  -5   6       18.46       20.70      1.49 o
   1  -5   6        1.89        5.59      1.63 o
   2  -5   6       11.07        8.60      1.73 o
   3  -5   6        0.71        0.96      2.70 o
   4  -5   6       16.78       20.58      2.23 o
   5  -5   6      131.65      140.55      4.51 o
   6  -5   6      169.51      166.18      4.32 o
   7  -5   6        4.45        4.51      2.56 o
   8  -5   6       23.45       26.71      3.06 o
  -8  -4   6        4.10        2.64      3.81 o
  -7  -4   6       15.83       11.56      2.84 o
  -6  -4   6        8.71        7.77      2.23 o
  -5  -4   6       49.89       58.34      4.60 o
  -4  -4   6        9.59        7.13      1.61 o
  -3  -4   6       50.39       45.55      2.92 o
  -2  -4   6       34.48       33.70      1.93 o
  -1  -4   6       42.42       37.92      1.99 o
   0  -4   6        0.60        1.17      1.17 o
   1  -4   6       86.41       83.58      3.71 o
   2  -4   6       59.85       49.62      3.42 o
   3  -4   6      100.77       96.82      3.41 o
   4  -4   6        1.31        2.54      1.78 o
   5  -4   6     1274.13     1311.18      9.86 o
   6  -4   6        0.04        3.12      2.37 o
   7  -4   6       49.29       43.61      2.86 o
   8  -4   6        6.16        8.44      2.74 o
  -9  -3   6        9.33       10.29      3.76 o
  -8  -3   6        1.51        4.92      2.64 o
  -7  -3   6       26.93       24.84      3.13 o
  -6  -3   6       12.71       12.46      2.54 o
  -5  -3   6       67.17       65.50      3.14 o
  -4  -3   6       48.00       42.42      3.11 o
  -3  -3   6       39.95       48.06      2.50 o
  -2  -3   6       15.25       13.75      1.86 o
  -1  -3   6      283.29      288.49      3.49 o
   0  -3   6       54.16       49.86      1.98 o
   1  -3   6      243.54      268.83      3.04 o
   2  -3   6        0.92        0.57      1.12 o
   3  -3   6       88.27       84.78      2.61 o
   4  -3   6      201.89      192.32      4.12 o
   5  -3   6       68.31       72.43      5.58 o
   6  -3   6       33.81       34.13      2.79 o
   7  -3   6        5.89        9.36      2.33 o
   8  -3   6        0.58       -1.05      2.44 o
  -9  -2   6       34.96       44.64      3.75 o
  -8  -2   6       44.22       43.53      4.58 o
  -7  -2   6       10.15       11.72      2.46 o
  -6  -2   6        8.36        7.61      2.47 o
  -5  -2   6       48.07       46.60      2.93 o
  -4  -2   6        0.07        0.47      1.94 o
  -3  -2   6      125.21      105.83      4.18 o
  -2  -2   6      536.21      563.94      4.21 o
  -1  -2   6       97.03       99.98      2.18 o
   0  -2   6      304.05      307.79      3.70 o
   1  -2   6       30.09       36.98      1.69 o
   2  -2   6       21.44       21.07      1.35 o
   3  -2   6       10.05        7.92      1.59 o
   4  -2   6        0.08        0.71      1.73 o
   5  -2   6       58.05       61.21      2.70 o
   6  -2   6        1.22       -0.41      2.10 o
   7  -2   6        0.07       -3.44      2.29 o
   8  -2   6        3.59       -0.77      3.47 o
 -10  -1   6        1.58       10.39      3.74 o
  -9  -1   6       43.88       51.59      4.49 o
  -8  -1   6       62.58       69.89      3.93 o
  -7  -1   6        1.98        1.67      2.89 o
  -6  -1   6       31.00       32.98      3.13 o
  -5  -1   6       17.78       16.47      2.48 o
  -4  -1   6       25.91       31.12      2.02 o
  -3  -1   6        3.26        3.50      1.31 o
  -2  -1   6      115.99      116.50      2.03 o
  -1  -1   6     1145.06     1228.02      8.74 o
   0  -1   6       63.04       63.66      2.41 o
   1  -1   6      232.70      239.37      3.37 o
   2  -1   6      291.52      310.36      3.74 o
   3  -1   6        2.03        3.35      1.12 o
   4  -1   6       23.10       18.75      1.54 o
   5  -1   6        6.02        2.06      1.89 o
   6  -1   6        4.50        2.05      1.99 o
   7  -1   6       10.38        7.07      2.64 o
   8  -1   6        0.93        0.46      4.45 o
 -10   0   6        0.33        5.84      3.18 o
  -9   0   6        0.15        4.61      3.22 o
  -8   0   6       48.39       52.87      4.59 o
  -7   0   6        6.48       12.00      3.12 o
  -6   0   6        8.56       11.08      3.28 o
  -5   0   6        6.58        2.96      2.18 o
  -4   0   6       87.35       85.61      2.50 o
  -3   0   6       82.69       92.11      2.67 o
  -2   0   6      532.70      572.31      4.13 o
  -1   0   6       14.99       15.59      1.30 o
   0   0   6       39.20       37.68      1.68 o
   1   0   6       16.91       17.44      2.13 o
   2   0   6        6.08        8.87      1.49 o
   3   0   6      181.69      188.37      3.10 o
   4   0   6       10.95        3.33      2.14 o
   5   0   6        4.13       -0.40      2.12 o
   6   0   6        0.97       -1.83      3.10 o
   7   0   6        4.14        5.51      3.37 o
 -10   1   6        0.39        6.91      3.34 o
  -9   1   6        1.14        7.62      3.52 o
  -8   1   6       26.05       29.81      3.70 o
  -7   1   6        1.87        2.30      3.90 o
  -6   1   6       13.52       18.40      3.44 o
  -5   1   6      101.95       94.44      6.94 o
  -4   1   6       19.72       18.23      1.85 o
  -3   1   6       73.25       62.89      4.70 o
  -2   1   6       27.41       29.01      2.13 o
  -1   1   6      157.72      149.67      2.22 o
   0   1   6        0.35        2.31      1.04 o
   1   1   6       10.01       10.64      1.34 o
   2   1   6       10.00        8.18      1.63 o
   3   1   6        0.11        0.19      1.16 o
   4   1   6       84.44       90.33      3.68 o
   5   1   6       81.75       92.17      7.30 o
   6   1   6        4.88       12.60      4.69 o
   7   1   6        6.09        7.59      3.92 o
 -10   2   6        0.34        5.24      3.02 o
  -9   2   6       10.43       15.13      3.28 o
  -8   2   6       13.30        6.63      4.96 o
  -7   2   6       45.11       46.11      4.01 o
  -6   2   6       36.66       30.47      4.58 o
  -5   2   6        0.67       -0.13      1.64 o
  -4   2   6      178.16      152.70     11.04 o
  -3   2   6       28.95       26.84      1.86 o
  -2   2   6       36.87       35.27      2.26 o
  -1   2   6       84.89       71.75      5.91 o
   0   2   6      230.11      222.69      4.07 o
   1   2   6       25.88       26.61      2.40 o
   2   2   6        7.74        6.28      1.65 o
   3   2   6      130.83      126.68      3.72 o
   4   2   6       43.20       46.24      3.20 o
   5   2   6        5.90        7.24      4.81 o
   6   2   6        1.41        0.55      4.00 o
 -10   3   6        8.25       14.54      4.11 o
  -9   3   6        0.55        6.75      3.12 o
  -8   3   6        4.15        1.75      3.26 o
  -7   3   6       75.78       66.87      3.27 o
  -6   3   6       25.69       29.43      2.08 o
  -5   3   6       67.20       66.05      3.09 o
  -4   3   6       95.54       84.64      2.95 o
  -3   3   6        2.09        0.74      1.36 o
  -2   3   6       42.79       44.12      2.81 o
  -1   3   6        3.42        3.71      0.88 o
   0   3   6       62.77       68.92      4.89 o
   1   3   6       27.53       24.99      1.71 o
   2   3   6      157.30      164.64      3.57 o
   3   3   6        0.35       -0.81      1.94 o
   4   3   6       11.89       11.99      3.91 o
   5   3   6       15.56       11.71      4.72 o
   6   3   6        0.41       -2.77      3.81 o
 -10   4   6        0.00        4.78      4.46 o
  -9   4   6        0.35       -3.72      4.41 o
  -8   4   6        6.16        4.69      3.98 o
  -7   4   6        0.21       -0.62      4.31 o
  -6   4   6        0.47        2.79      2.41 o
  -5   4   6        0.10        2.36      2.00 o
  -4   4   6        1.25        0.84      1.71 o
  -3   4   6      108.01      100.13      3.60 o
  -2   4   6        7.10        7.54      1.63 o
  -1   4   6     1014.53      999.93      9.46 o
   0   4   6       25.99       23.30      2.20 o
   1   4   6       58.79       62.41      2.75 o
   2   4   6       65.12       62.96      3.51 o
   3   4   6        5.80        5.12      2.27 o
   4   4   6       15.85       16.49      2.95 o
   5   4   6       24.88       26.37      5.00 o
  -9   5   6        2.59        6.05      3.45 o
  -8   5   6        0.23        6.13      3.50 o
  -7   5   6        0.29        1.72      2.77 o
  -6   5   6       26.25       23.48      2.60 o
  -5   5   6      112.43       95.90      3.16 o
  -4   5   6       23.72       20.08      2.09 o
  -3   5   6        0.47        2.12      1.74 o
  -2   5   6      350.29      343.94      5.68 o
  -1   5   6       83.32       87.23      3.39 o
   0   5   6       24.38       30.68      3.00 o
   1   5   6       35.64       37.74      3.61 o
   2   5   6        1.16       -1.68      2.53 o
   3   5   6       11.83        9.66      2.86 o
   4   5   6       10.32       11.33      3.30 o
  -9   6   6       17.73       29.48      3.93 o
  -8   6   6        1.88        5.98      3.61 o
  -7   6   6        0.00        1.59      3.11 o
  -6   6   6       42.74       43.58      3.28 o
  -5   6   6       22.95       17.57      2.41 o
  -4   6   6        4.42        2.29      2.40 o
  -3   6   6       68.50       64.78      3.21 o
  -2   6   6       12.84        9.33      2.51 o
  -1   6   6       36.57       33.09      3.00 o
   0   6   6        0.19        8.93      2.82 o
   1   6   6       15.41       14.01      3.35 o
   2   6   6        0.88       -0.08      2.73 o
   3   6   6        1.26       -1.91      3.06 o
  -8   7   6        6.86        9.06      3.66 o
  -7   7   6       12.90        8.99      3.29 o
  -6   7   6       13.33       16.40      3.16 o
  -5   7   6       19.45       18.42      3.05 o
  -4   7   6       19.09       17.76      3.62 o
  -3   7   6        0.15       -0.76      2.56 o
  -2   7   6       21.63       17.40      2.83 o
  -1   7   6        4.18       -1.76      2.72 o
   0   7   6        4.03        3.80      3.39 o
   1   7   6       39.03       41.58      3.77 o
   2   7   6       18.62       25.09      3.47 o
  -7   8   6       18.76       23.49      5.17 o
  -6   8   6       15.36       14.06      4.80 o
  -5   8   6        2.79        1.58      3.26 o
  -4   8   6        1.09        3.47      3.12 o
  -3   8   6        2.81       -2.40      3.14 o
  -2   8   6       10.25        3.76      3.17 o
  -1   8   6        6.82       -2.39      4.17 o
   0   8   6        0.93        1.93      5.50 o
  -4   9   6        0.03       -4.12      3.66 o
  -1 -11   7       13.65       11.16      3.93 o
   0 -11   7        3.86        1.34      2.87 o
   1 -11   7        0.51        0.87      2.94 o
   2 -11   7       10.42       21.95      3.49 o
   3 -11   7       10.78       16.16      3.83 o
   4 -11   7        2.16        0.42      4.24 o
  -3 -10   7        0.00        1.83      3.00 o
  -2 -10   7        9.45        7.07      2.79 o
  -1 -10   7        0.95        2.13      2.42 o
   0 -10   7        5.59        2.33      2.54 o
   1 -10   7        0.11        1.51      2.68 o
   2 -10   7       37.75       43.05      3.26 o
   3 -10   7       21.62       18.74      3.63 o
   4 -10   7        2.10        4.78      3.54 o
   5 -10   7       15.87       23.79      4.54 o
   6 -10   7        0.15        3.36      3.44 o
  -4  -9   7        0.18       -1.24      3.92 o
  -3  -9   7        1.46        0.69      2.62 o
  -2  -9   7        0.90        5.67      2.53 o
  -1  -9   7        1.64        3.10      1.95 o
   0  -9   7        1.94        0.84      2.41 o
   1  -9   7        4.87        8.90      2.47 o
   2  -9   7        0.02        4.70      2.46 o
   3  -9   7       40.09       44.46      3.86 o
   4  -9   7       28.26       28.14      3.67 o
   5  -9   7       25.69       26.31      3.07 o
   6  -9   7        4.37        0.60      2.76 o
   7  -9   7        1.59        1.38      2.97 o
  -5  -8   7        1.33       -4.08      4.16 o
  -4  -8   7        0.87        0.82      3.71 o
  -3  -8   7        5.66        3.24      2.50 o
  -2  -8   7        1.31       -0.10      2.09 o
  -1  -8   7       31.22       29.77      2.33 o
   0  -8   7        1.43        2.27      1.91 o
   1  -8   7        8.45       12.96      2.75 o
   2  -8   7       47.30       43.44      3.00 o
   3  -8   7        0.70        1.51      2.92 o
   4  -8   7        0.02        2.57      2.97 o
   5  -8   7        1.51       -0.53      2.64 o
   6  -8   7        0.35       -4.34      2.89 o
   7  -8   7        9.07        9.72      2.71 o
  -6  -7   7        0.13        6.10      5.08 o
  -5  -7   7       13.30       12.04      3.38 o
  -4  -7   7        0.13       -1.27      2.75 o
  -3  -7   7        2.24        2.89      2.11 o
  -2  -7   7        9.86       10.04      2.68 o
  -1  -7   7       11.13        7.54      1.94 o
   0  -7   7       10.08        8.51      2.07 o
   1  -7   7       84.83       80.87      5.04 o
   2  -7   7        2.84        3.36      2.21 o
   3  -7   7       29.82       28.39      3.19 o
   4  -7   7      190.95      197.66      5.49 o
   5  -7   7       72.23       71.13      3.63 o
   6  -7   7        0.49       -1.15      2.47 o
   7  -7   7        0.29        0.22      2.44 o
  -7  -6   7        0.02        5.33      4.06 o
  -6  -6   7       11.54        9.54      2.94 o
  -5  -6   7        2.04        3.62      2.63 o
  -4  -6   7       14.05       16.51      3.39 o
  -3  -6   7       19.15       22.32      2.93 o
  -2  -6   7        8.03        8.17      3.31 o
  -1  -6   7       34.93       36.97      2.67 o
   0  -6   7      119.33      120.60      4.33 o
   1  -6   7        0.82        1.60      2.03 o
   2  -6   7       25.58       21.28      1.82 o
   3  -6   7        2.32        0.50      2.71 o
   4  -6   7      439.01      428.81      7.24 o
   5  -6   7       13.77       18.74      2.78 o
   6  -6   7       64.82       59.33      3.26 o
   7  -6   7        0.00       -2.61      2.42 o
   8  -6   7        8.52        6.43      2.88 o
  -8  -5   7       19.62       13.38      4.48 o
  -7  -5   7       31.43       26.92      3.17 o
  -6  -5   7        5.90        9.94      2.62 o
  -5  -5   7       10.53       14.20      2.68 o
  -4  -5   7        8.05       11.18      4.08 o
  -3  -5   7       22.83       21.69      2.27 o
  -2  -5   7      146.80      135.93      4.39 o
  -1  -5   7        8.21        8.18      1.83 o
   0  -5   7       36.66       39.14      2.15 o
   1  -5   7        3.30        2.79      1.82 o
   2  -5   7       10.80        7.69      1.58 o
   3  -5   7      352.83      342.75      6.27 o
   4  -5   7       36.64       38.33      3.30 o
   5  -5   7      129.33      129.95      4.58 o
   6  -5   7        2.22       -0.57      2.35 o
   7  -5   7        0.38       -2.24      2.47 o
   8  -5   7        6.92        3.94      2.96 o
  -8  -4   7        3.31        0.83      3.44 o
  -7  -4   7        0.40       -0.53      2.75 o
  -6  -4   7        5.63        7.43      3.18 o
  -5  -4   7        6.71        5.68      2.55 o
  -4  -4   7      117.01      114.28      3.09 o
  -3  -4   7       16.32       19.69      2.46 o
  -2  -4   7        6.35       10.73      1.97 o
  -1  -4   7       94.88       90.91      3.52 o
   0  -4   7      292.79      298.21      4.86 o
   1  -4   7      100.26       94.21      2.95 o
   2  -4   7      118.03      112.73      3.30 o
   3  -4   7       42.19       35.63      3.11 o
   4  -4   7       23.64       18.09      2.18 o
   5  -4   7        2.64       -1.48      2.23 o
   6  -4   7       91.07       87.84      8.51 o
   7  -4   7        0.05       -1.20      2.78 o
   8  -4   7        0.57        1.72      3.16 o
  -9  -3   7        4.76        8.26      3.72 o
  -8  -3   7        3.95        3.26      2.53 o
  -7  -3   7       11.51       12.34      2.69 o
  -6  -3   7        2.49        1.98      2.45 o
  -5  -3   7        5.87        4.55      2.48 o
  -4  -3   7       11.47       10.74      2.57 o
  -3  -3   7       34.54       37.00      2.69 o
  -2  -3   7      193.59      188.20      3.02 o
  -1  -3   7        3.44        5.44      1.68 o
   0  -3   7       36.74       35.87      1.85 o
   1  -3   7        1.43        1.26      1.42 o
   2  -3   7       56.73       59.33      2.84 o
   3  -3   7       36.92       28.93      2.20 o
   4  -3   7      174.29      180.96      5.56 o
   5  -3   7       31.62       37.05      2.68 o
   6  -3   7       36.25       37.89      2.92 o
   7  -3   7        0.60        0.60      2.67 o
  -9  -2   7        0.42        1.40      3.18 o
  -8  -2   7       15.71       15.69      2.80 o
  -7  -2   7        3.66        3.42      2.55 o
  -6  -2   7       33.64       32.51      3.11 o
  -5  -2   7        9.00        6.25      2.45 o
  -4  -2   7       85.87       85.16      4.27 o
  -3  -2   7      459.75      475.65      5.17 o
  -2  -2   7        3.50        2.20      1.65 o
  -1  -2   7        0.37        2.20      1.63 o
   0  -2   7       22.90       23.53      1.85 o
   1  -2   7        8.89       12.49      1.62 o
   2  -2   7      190.81      199.33      3.03 o
   3  -2   7       19.73       19.90      3.22 o
   4  -2   7       25.53       28.34      2.56 o
   5  -2   7        0.18        0.05      2.02 o
   6  -2   7        0.07        0.93      2.67 o
   7  -2   7        0.01       -3.41      2.87 o
  -9  -1   7        4.74        2.39      3.24 o
  -8  -1   7        7.99        6.84      3.46 o
  -7  -1   7        7.68        6.76      3.10 o
  -6  -1   7        2.53        4.92      2.99 o
  -5  -1   7       14.39       11.41      3.52 o
  -4  -1   7       42.63       43.60      3.21 o
  -3  -1   7       70.02       69.56      2.62 o
  -2  -1   7       47.01       42.23      2.29 o
  -1  -1   7        0.03        1.90      1.26 o
   0  -1   7        5.09        3.78      1.72 o
   1  -1   7        1.40        0.85      1.09 o
   2  -1   7        6.69        3.28      1.63 o
   3  -1   7       70.77       72.56      3.48 o
   4  -1   7      167.66      184.13      4.09 o
   5  -1   7        2.81        1.67      2.81 o
   6  -1   7       22.51       23.23      3.21 o
   7  -1   7        0.72       -3.08      3.16 o
 -10   0   7        1.71       10.72      3.24 o
  -9   0   7       11.63       13.70      5.17 o
  -8   0   7       24.95       27.21      3.58 o
  -7   0   7      106.07       93.47      4.62 o
  -6   0   7        0.39        0.07      3.04 o
  -5   0   7       66.78       76.67      4.99 o
  -4   0   7      161.73      158.56      4.28 o
  -3   0   7       34.11       35.28      2.80 o
  -2   0   7       25.72       28.50      2.17 o
  -1   0   7        1.68        2.20      1.64 o
   0   0   7       15.86       15.77      2.38 o
   1   0   7       83.19       80.16      3.43 o
   2   0   7       36.57       34.85      4.13 o
   3   0   7      108.05      119.67      3.31 o
   4   0   7       14.54       12.94      2.59 o
   5   0   7       31.62       28.92      3.59 o
   6   0   7        1.67       -2.89      3.34 o
   7   0   7        7.64        6.65      3.75 o
 -10   1   7        0.10        8.78      4.48 o
  -9   1   7        0.48        3.58      4.44 o
  -8   1   7       43.05       46.36      8.00 o
  -7   1   7       26.53       26.69      3.84 o
  -6   1   7       68.65       67.41      4.29 o
  -5   1   7      243.85      238.41      7.58 o
  -4   1   7        1.91        1.36      1.72 o
  -3   1   7       17.36       11.79      1.51 o
  -2   1   7      126.42      133.20      4.18 o
  -1   1   7       31.76       35.75      2.80 o
   0   1   7        0.07        0.44      2.28 o
   1   1   7        2.68       -0.80      2.36 o
   2   1   7       13.40       13.19      1.98 o
   3   1   7       41.18       37.26      2.25 o
   4   1   7      178.29      197.15      6.10 o
   5   1   7        0.81       -0.86      2.94 o
   6   1   7        1.03       -1.62      3.72 o
 -10   2   7        1.36        9.19      3.54 o
  -9   2   7        0.51        5.30      3.53 o
  -8   2   7       14.35        7.29      4.39 o
  -7   2   7       32.35       28.50      4.54 o
  -6   2   7       28.82       23.65      3.69 o
  -5   2   7       10.67       16.87      3.00 o
  -4   2   7      113.76       95.04      7.41 o
  -3   2   7       13.10       12.83      2.03 o
  -2   2   7      659.82      676.67      6.76 o
  -1   2   7       96.53       97.20      3.17 o
   0   2   7       72.81       78.23      3.41 o
   1   2   7       98.61       98.45      3.80 o
   2   2   7        1.39        2.06      1.80 o
   3   2   7       67.28       68.25      2.83 o
   4   2   7       27.70       19.72      3.07 o
   5   2   7        3.06        1.78      2.67 o
 -10   3   7        2.02       10.68      3.89 o
  -9   3   7        0.00       -1.33      3.56 o
  -8   3   7        0.57       -4.56      3.42 o
  -7   3   7       26.87       28.07      4.31 o
  -6   3   7       34.83       30.17      3.66 o
  -5   3   7       16.86       15.11      2.51 o
  -4   3   7        0.22       -0.04      2.23 o
  -3   3   7      824.97      859.50     11.55 o
  -2   3   7       58.78       60.24      2.52 o
  -1   3   7      312.36      308.72      6.79 o
   0   3   7       42.81       45.50      3.09 o
   1   3   7        1.76        0.21      1.81 o
   2   3   7       10.32        6.31      2.00 o
   3   3   7       27.25       23.96      2.85 o
   4   3   7        8.47        1.15      3.96 o
   5   3   7        1.79       -3.71      4.40 o
  -9   4   7        0.68        1.30      4.51 o
  -8   4   7        2.64        5.10      4.47 o
  -7   4   7       17.97       19.51      6.26 o
  -6   4   7       64.24       56.68      4.31 o
  -5   4   7        5.57        5.42      1.97 o
  -4   4   7      238.01      220.87      4.40 o
  -3   4   7        4.08        1.90      2.46 o
  -2   4   7        5.90        3.23      2.06 o
  -1   4   7        1.55       -0.89      2.04 o
   0   4   7      230.61      230.12      4.66 o
   1   4   7       33.97       31.60      3.27 o
   2   4   7        0.76       -1.16      2.32 o
   3   4   7        8.73        6.71      2.46 o
   4   4   7        2.80       -1.79      4.83 o
  -9   5   7        0.35        5.29      4.39 o
  -8   5   7        1.35        5.64      4.98 o
  -7   5   7       11.28       13.68      3.15 o
  -6   5   7        0.93       -3.47      2.83 o
  -5   5   7        7.99        3.16      2.13 o
  -4   5   7        2.18        0.33      2.28 o
  -3   5   7       41.40       39.11      3.67 o
  -2   5   7       13.05        7.07      2.43 o
  -1   5   7       54.28       49.59      2.88 o
   0   5   7      133.86      122.49      5.10 o
   1   5   7       17.13       19.24      4.11 o
   2   5   7        1.79       -0.41      2.45 o
   3   5   7        0.09        0.72      2.67 o
  -8   6   7       11.45       13.50      3.93 o
  -7   6   7        9.97       12.28      4.15 o
  -6   6   7        6.23        1.13      3.25 o
  -5   6   7        0.18        1.40      3.17 o
  -4   6   7       15.14       11.94      2.72 o
  -3   6   7        8.21        8.43      3.34 o
  -2   6   7        0.98        0.31      2.86 o
  -1   6   7       10.34        5.20      2.88 o
   0   6   7       13.68       16.21      4.16 o
   1   6   7        5.50        8.41      4.31 o
   2   6   7        0.09        0.92      3.25 o
  -7   7   7        5.30        9.42      5.22 o
  -6   7   7        0.10        3.89      4.47 o
  -5   7   7        0.69       -0.95      4.24 o
  -4   7   7        3.16       -0.99      3.19 o
  -3   7   7        0.26       -0.85      3.09 o
  -2   7   7        0.00       -4.69      3.18 o
  -1   7   7        0.35       -2.77      3.89 o
   0   7   7       14.61       10.83      4.28 o
  -5   8   7        0.21       -4.63      4.93 o
  -4   8   7        0.02       -5.57      3.71 o
  -3   8   7        0.25        0.46      3.39 o
  -2   8   7        0.17       -2.14      4.18 o
   0 -11   8        1.53        3.22      2.67 o
   1 -11   8        0.48        6.19      3.18 o
   2 -11   8        4.58        9.46      3.38 o
   3 -11   8        0.40        6.05      4.04 o
  -2 -10   8       31.94       42.30      4.22 o
  -1 -10   8        1.59        3.12      2.65 o
   0 -10   8        8.93        7.91      2.47 o
   1 -10   8       37.71       39.18      3.21 o
   2 -10   8        0.00        4.95      3.13 o
   3 -10   8        1.42        3.02      3.42 o
   4 -10   8        4.70        5.27      3.53 o
   5 -10   8        9.03       17.10      4.31 o
  -4  -9   8        2.54       -2.55      3.40 o
  -3  -9   8        0.02       -1.56      2.69 o
  -2  -9   8        1.48        4.65      2.82 o
  -1  -9   8        0.09        0.04      2.36 o
   0  -9   8       36.54       33.92      2.84 o
   1  -9   8        5.00        7.70      2.53 o
   2  -9   8        0.26       -0.53      3.07 o
   3  -9   8       66.78       70.43      4.39 o
   4  -9   8        9.32       14.54      3.47 o
   5  -9   8        2.21        3.35      3.28 o
   6  -9   8        2.04       -2.78      3.41 o
  -5  -8   8        1.83        4.20      3.50 o
  -4  -8   8        1.19       -4.66      3.11 o
  -3  -8   8        1.91        2.58      3.00 o
  -2  -8   8        2.10        0.39      2.47 o
  -1  -8   8       11.68        6.49      2.07 o
   0  -8   8        9.54        7.00      2.01 o
   1  -8   8        0.08        2.27      2.27 o
   2  -8   8        4.02       -0.22      2.91 o
   3  -8   8       30.40       26.77      3.50 o
   4  -8   8       31.82       40.85      3.81 o
   5  -8   8       40.50       40.27      3.88 o
   6  -8   8        5.26        0.93      3.31 o
  -6  -7   8        0.21        2.12      3.58 o
  -5  -7   8        7.44        4.69      3.12 o
  -4  -7   8        0.01       -4.24      2.90 o
  -3  -7   8       40.26       38.20      3.05 o
  -2  -7   8        0.05       -1.43      2.42 o
  -1  -7   8       45.48       44.02      2.52 o
   0  -7   8        1.68        2.58      1.90 o
   1  -7   8        0.96       -0.52      1.82 o
   2  -7   8       48.63       43.23      3.49 o
   3  -7   8       21.25       22.03      3.10 o
   4  -7   8      104.00       98.68      4.54 o
   5  -7   8      108.90      110.40      4.77 o
   6  -7   8        3.65        1.03      4.10 o
   7  -7   8        2.37        2.08      3.17 o
  -7  -6   8        0.37        0.32      3.53 o
  -6  -6   8        0.52       -0.67      2.56 o
  -5  -6   8       30.43       31.74      3.30 o
  -4  -6   8        2.43        2.79      2.53 o
  -3  -6   8        7.45        8.57      2.56 o
  -2  -6   8       11.18       10.47      3.43 o
  -1  -6   8       73.28       69.31      3.60 o
   0  -6   8       16.69       13.63      1.93 o
   1  -6   8       81.42       72.86      3.03 o
   2  -6   8       16.61       14.03      2.95 o
   3  -6   8       10.66        5.67      2.77 o
   4  -6   8        4.77        2.61      2.89 o
   5  -6   8      121.32      124.02      4.81 o
   6  -6   8        0.04       -2.87      2.95 o
   7  -6   8        2.19        1.86      3.05 o
  -7  -5   8        2.51        1.36      2.78 o
  -6  -5   8       12.41        8.89      3.10 o
  -5  -5   8       15.98       18.78      2.87 o
  -4  -5   8       20.12       16.03      2.64 o
  -3  -5   8       25.75       24.33      2.37 o
  -2  -5   8       72.42       79.17      5.20 o
  -1  -5   8       23.61       22.85      2.27 o
   0  -5   8      122.46      115.80      4.42 o
   1  -5   8       40.96       34.98      2.87 o
   2  -5   8        6.38        6.86      1.80 o
   3  -5   8      209.43      215.02      4.86 o
   4  -5   8       55.27       50.64      3.43 o
   5  -5   8       43.77       40.07      3.36 o
   6  -5   8        0.02        0.27      3.41 o
   7  -5   8       12.40       13.45      3.74 o
  -8  -4   8       10.30        9.26      3.14 o
  -7  -4   8       13.39       11.92      2.80 o
  -6  -4   8        0.25       -0.22      2.57 o
  -5  -4   8       12.27       10.46      2.56 o
  -4  -4   8       25.72       31.95      3.75 o
  -3  -4   8        7.54        8.22      2.70 o
  -2  -4   8        3.70        3.03      2.04 o
  -1  -4   8      163.52      155.63      3.57 o
   0  -4   8       72.57       67.25      5.11 o
   1  -4   8      168.97      176.11      3.96 o
   2  -4   8      182.08      189.05      3.77 o
   3  -4   8      177.97      178.54      4.21 o
   4  -4   8        7.59        2.80      2.39 o
   5  -4   8        3.77        2.49      2.43 o
   6  -4   8        1.36        0.36      2.57 o
   7  -4   8        9.07       12.59      4.63 o
  -8  -3   8        5.74       16.87      3.76 o
  -7  -3   8        0.66        0.05      2.66 o
  -6  -3   8       11.73       12.15      2.72 o
  -5  -3   8       17.03       20.35      4.30 o
  -4  -3   8        5.65        6.79      2.56 o
  -3  -3   8        2.47        3.75      2.07 o
  -2  -3   8       48.04       48.34      2.39 o
  -1  -3   8       32.35       29.54      2.60 o
   0  -3   8        0.05        0.11      1.99 o
   1  -3   8       85.37       84.99      2.48 o
   2  -3   8      156.36      149.28      4.89 o
   3  -3   8      113.39      105.22      3.11 o
   4  -3   8        3.36       -0.30      2.14 o
   5  -3   8        3.53        1.54      2.28 o
   6  -3   8        2.44        0.27      4.10 o
   7  -3   8        1.35        3.16      4.14 o
  -9  -2   8       11.31       17.26      3.56 o
  -8  -2   8       89.47       91.79      4.96 o
  -7  -2   8        2.03        3.83      2.69 o
  -6  -2   8       34.11       37.91      4.57 o
  -5  -2   8      161.64      157.30      4.72 o
  -4  -2   8       16.81       13.05      2.10 o
  -3  -2   8       25.75       16.02      2.40 o
  -2  -2   8       22.50       14.08      2.83 o
  -1  -2   8        0.07        2.17      1.74 o
   0  -2   8       51.27       51.16      2.24 o
   1  -2   8       79.31       75.09      4.11 o
   2  -2   8       64.32       65.54      2.57 o
   3  -2   8        0.31       -3.09      2.06 o
   4  -2   8       60.32       65.81      4.07 o
   5  -2   8        1.89        7.93      3.09 o
   6  -2   8        1.83        4.87      3.85 o
   7  -2   8        4.09        3.98      3.77 o
  -9  -1   8       13.16       14.95      3.87 o
  -8  -1   8        0.22        1.26      3.30 o
  -7  -1   8        1.25        5.75      3.25 o
  -6  -1   8      152.85      159.96      7.24 o
  -5  -1   8       39.07       37.33      3.82 o
  -4  -1   8       27.89       19.82      2.82 o
  -3  -1   8      155.53      157.62      4.91 o
  -2  -1   8        2.81        2.27      2.40 o
  -1  -1   8        5.48        2.71      1.88 o
   0  -1   8       82.35       89.47      5.83 o
   1  -1   8        2.03        2.11      1.88 o
   2  -1   8       45.70       37.29      3.80 o
   3  -1   8      384.12      413.62      6.82 o
   4  -1   8        7.49        9.64      2.45 o
   5  -1   8        0.01        1.48      3.46 o
   6  -1   8       23.71       31.95      4.07 o
  -9   0   8        9.29       10.36      4.62 o
  -8   0   8       17.58       20.76      4.14 o
  -7   0   8       14.19       11.39      3.80 o
  -6   0   8       70.31       67.58      4.45 o
  -5   0   8       71.50       68.85      8.71 o
  -4   0   8        0.18       -2.56      2.89 o
  -3   0   8       83.02       75.01      3.31 o
  -2   0   8      178.16      183.70      4.37 o
  -1   0   8       25.76       24.59      3.28 o
   0   0   8       39.95       41.57      2.92 o
   1   0   8        0.10       -1.68      1.77 o
   2   0   8      150.70      128.75      5.25 o
   3   0   8        0.75        3.05      2.39 o
   4   0   8       15.06       14.10      2.77 o
   5   0   8        0.26       -1.12      3.05 o
   6   0   8        1.24        1.31      3.37 o
  -9   1   8        0.78        2.91      4.40 o
  -8   1   8        7.89        4.22      4.43 o
  -7   1   8       36.23       32.95      4.85 o
  -6   1   8       11.52       13.42      6.50 o
  -5   1   8        0.59       -5.18      4.94 o
  -4   1   8      336.90      338.53      9.45 o
  -3   1   8       51.23       50.38      4.25 o
  -2   1   8      349.21      356.64      7.24 o
  -1   1   8       27.16       30.91      4.33 o
   0   1   8       24.01       26.11      2.76 o
   1   1   8        7.97        2.89      2.10 o
   2   1   8        4.88        2.37      2.12 o
   3   1   8       16.89       15.64      2.78 o
   4   1   8        4.65        5.01      2.56 o
   5   1   8        0.00        0.51      2.92 o
  -9   2   8        0.38       -4.27      3.99 o
  -8   2   8        0.58       -2.22      4.46 o
  -7   2   8        9.98        9.61      5.41 o
  -6   2   8        0.53       11.31      3.97 o
  -5   2   8      233.93      230.80      9.98 o
  -4   2   8       10.22        9.69      3.62 o
  -3   2   8       98.24       86.37      4.83 o
  -2   2   8       25.54       27.49      2.42 o
  -1   2   8      351.03      356.11      6.06 o
   0   2   8       50.60       44.95      2.76 o
   1   2   8       12.91       17.09      2.98 o
   2   2   8       19.09       20.57      2.92 o
   3   2   8        4.81        6.31      2.23 o
   4   2   8       10.01        6.79      4.46 o
   5   2   8        0.21        0.54      5.34 o
  -9   3   8        0.24       -5.92      3.95 o
  -8   3   8        0.18       -1.42      3.62 o
  -7   3   8        0.01        4.64      4.03 o
  -6   3   8      103.15      100.23      5.07 o
  -5   3   8        4.64        9.03      3.25 o
  -4   3   8      104.46      100.89      3.87 o
  -3   3   8       46.24       39.99      3.32 o
  -2   3   8      122.42      108.30      4.03 o
  -1   3   8      202.79      193.58      5.03 o
   0   3   8        0.53        2.27      2.17 o
   1   3   8        0.06       -4.11      2.74 o
   2   3   8        0.12        0.97      3.37 o
   3   3   8        0.22        2.82      3.67 o
   4   3   8        4.07        5.90      4.94 o
  -9   4   8        3.12        8.47      4.47 o
  -8   4   8        7.71       11.86      5.11 o
  -7   4   8        2.51        3.40      3.61 o
  -6   4   8       10.56       11.79      2.97 o
  -5   4   8       28.05       22.22      3.03 o
  -4   4   8       29.23       20.88      3.76 o
  -3   4   8       33.30       31.14      2.97 o
  -2   4   8        7.06        6.62      2.31 o
  -1   4   8        0.30       -1.18      2.16 o
   0   4   8        1.92       -0.40      2.66 o
   1   4   8        2.05       -1.74      3.28 o
   2   4   8        1.98        0.45      2.77 o
   3   4   8        1.09        3.76      5.38 o
  -8   5   8        0.15       -0.94      3.36 o
  -7   5   8       16.41       12.09      3.23 o
  -6   5   8        0.89       -1.79      3.58 o
  -5   5   8       41.84       32.01      3.90 o
  -4   5   8        6.82        9.35      3.24 o
  -3   5   8        4.26        3.89      2.48 o
  -2   5   8       24.17       19.10      2.77 o
  -1   5   8        0.60       -1.88      2.73 o
   0   5   8        6.80        3.84      3.45 o
   1   5   8        0.54       -2.04      3.59 o
   2   5   8        2.08        6.20      3.42 o
  -7   6   8        2.19        3.12      3.68 o
  -6   6   8        0.34       -1.48      3.34 o
  -5   6   8        1.88        2.40      3.20 o
  -4   6   8        1.33        0.26      3.51 o
  -3   6   8        0.53        1.38      2.65 o
  -2   6   8       18.12       17.43      3.22 o
  -1   6   8        3.06       -0.51      3.49 o
   0   6   8        0.73       -3.38      3.86 o
  -6   7   8        1.23        3.83      4.70 o
  -5   7   8        8.34        9.12      4.79 o
  -4   7   8        3.88        2.63      4.84 o
  -3   7   8       34.26       42.47      4.70 o
  -2   7   8        1.72        2.32      3.95 o
  -2 -10   9        0.05        2.42      3.88 o
  -1 -10   9       12.46       13.40      3.41 o
   0 -10   9        0.18       -1.50      2.79 o
   1 -10   9        1.89        1.70      2.72 o
   2 -10   9        2.21        6.98      3.23 o
   3 -10   9       21.12       25.50      4.02 o
   4 -10   9       38.60       63.15      5.72 o
  -3  -9   9        6.51       -0.37      3.17 o
  -2  -9   9       21.90       25.99      4.10 o
  -1  -9   9        1.24        1.58      2.36 o
   0  -9   9        7.19        6.29      2.38 o
   1  -9   9        1.23        0.20      2.69 o
   2  -9   9        1.54       -2.73      3.31 o
   3  -9   9       48.40       56.61      4.35 o
   4  -9   9      129.20      156.72      6.52 o
   5  -9   9        1.10        4.71      3.51 o
  -5  -8   9        1.46        1.39      3.51 o
  -4  -8   9        4.77       -1.69      3.04 o
  -3  -8   9       13.77       10.62      2.94 o
  -2  -8   9        4.67        2.22      2.45 o
  -1  -8   9        6.12        4.52      2.44 o
   0  -8   9        9.89        6.96      2.23 o
   1  -8   9        0.09       -0.38      2.61 o
   2  -8   9       15.87       10.49      3.19 o
   3  -8   9       28.63       29.99      4.09 o
   4  -8   9       29.44       33.71      3.79 o
   5  -8   9       16.00       13.82      3.57 o
   6  -8   9        3.04        3.24      3.41 o
  -6  -7   9        2.67        5.35      3.16 o
  -5  -7   9        1.70        3.25      3.06 o
  -4  -7   9        5.09        6.24      2.75 o
  -3  -7   9       32.23       31.55      2.90 o
  -2  -7   9       14.87       15.59      3.33 o
  -1  -7   9       32.77       29.62      2.80 o
   0  -7   9        0.20        2.93      2.09 o
   1  -7   9        0.88       -1.03      2.61 o
   2  -7   9        8.90        3.79      2.63 o
   3  -7   9       32.31       32.71      4.74 o
   4  -7   9       25.71       22.13      3.36 o
   5  -7   9        2.38        2.05      3.13 o
   6  -7   9        0.65       -1.64      3.70 o
  -6  -6   9        1.71        4.00      2.88 o
  -5  -6   9        0.19        5.77      2.97 o
  -4  -6   9        1.02        5.21      3.00 o
  -3  -6   9        7.42        5.52      2.40 o
  -2  -6   9      118.03      124.58      4.32 o
  -1  -6   9        8.48        7.24      2.23 o
   0  -6   9      104.26      115.21      3.26 o
   1  -6   9      184.01      189.53      5.34 o
   2  -6   9       71.78       74.43      3.93 o
   3  -6   9       10.51        6.23      2.70 o
   4  -6   9        0.04       -2.30      2.61 o
   5  -6   9        6.57        3.59      3.69 o
   6  -6   9        0.83       -2.61      3.21 o
  -7  -5   9        1.55        4.43      3.57 o
  -6  -5   9        0.07        7.31      3.44 o
  -5  -5   9        1.71        0.75      2.92 o
  -4  -5   9       13.73       13.43      2.82 o
  -3  -5   9      102.76      104.80      3.79 o
  -2  -5   9       96.93      108.33      4.78 o
  -1  -5   9       11.06        6.72      2.31 o
   0  -5   9       74.24       73.74      3.26 o
   1  -5   9      265.10      275.82      4.64 o
   2  -5   9       88.40       98.36      4.35 o
   3  -5   9        7.40        6.65      2.54 o
   4  -5   9        3.38        0.14      2.78 o
   5  -5   9        0.24       -2.79      2.46 o
   6  -5   9        2.30       -0.25      2.67 o
  -8  -4   9        0.40        7.61      3.77 o
  -7  -4   9       14.43       15.79      3.60 o
  -6  -4   9       36.58       35.52      4.16 o
  -5  -4   9        0.04        2.23      3.41 o
  -4  -4   9       57.29       62.49      3.23 o
  -3  -4   9        0.02        0.25      2.35 o
  -2  -4   9       41.50       39.61      2.66 o
  -1  -4   9       28.58       30.29      3.96 o
   0  -4   9      144.24      141.12      4.74 o
   1  -4   9        0.84        3.32      2.28 o
   2  -4   9       43.38       39.40      2.52 o
   3  -4   9       66.35       71.76      3.57 o
   4  -4   9        4.64        0.31      2.43 o
   5  -4   9        0.63       -3.30      2.69 o
   6  -4   9        0.39        2.66      4.38 o
  -8  -3   9        7.00       13.68      3.86 o
  -7  -3   9        9.18       11.75      3.63 o
  -6  -3   9       20.88       27.81      5.45 o
  -5  -3   9       40.02       47.39      7.14 o
  -4  -3   9        0.55        1.50      3.04 o
  -3  -3   9        1.36        1.81      1.82 o
  -2  -3   9        3.44        3.68      3.20 o
  -1  -3   9        0.52        0.53      2.66 o
   0  -3   9       15.34       11.70      3.59 o
   1  -3   9       44.06       39.78      2.48 o
   2  -3   9      144.43      140.51      4.18 o
   3  -3   9       25.85       23.71      2.24 o
   4  -3   9        1.00       -4.52      3.01 o
   5  -3   9        3.55        2.58      3.58 o
   6  -3   9        1.07        4.33      8.28 o
  -8  -2   9        5.36       11.83      3.74 o
  -7  -2   9       86.18       90.21      4.82 o
  -6  -2   9       53.85       56.06      5.99 o
  -5  -2   9        1.18        3.35      3.40 o
  -4  -2   9       22.00       18.74      2.86 o
  -3  -2   9       72.50       69.47      8.74 o
  -2  -2   9       29.67       35.37      3.56 o
  -1  -2   9       56.77       56.68      3.43 o
   0  -2   9        7.17        5.55      3.11 o
   1  -2   9      126.99      121.22      5.08 o
   2  -2   9        0.64       -0.66      1.92 o
   3  -2   9       31.21       31.70      2.83 o
   4  -2   9        0.53       -3.47      2.68 o
   5  -2   9        7.99       18.37      5.09 o
   6  -2   9        3.72        4.85      6.32 o
  -9  -1   9        0.43        1.60      4.05 o
  -8  -1   9       25.94       26.12      4.35 o
  -7  -1   9        3.21        7.55      3.67 o
  -6  -1   9       11.42        9.45      3.53 o
  -5  -1   9       22.55       17.61      3.20 o
  -4  -1   9        9.23        2.34      3.25 o
  -3  -1   9      168.36      178.91      5.21 o
  -2  -1   9      165.36      184.70      5.21 o
  -1  -1   9        5.56       -0.99      2.82 o
   0  -1   9        8.70        2.98      2.55 o
   1  -1   9       16.17       14.66      3.85 o
   2  -1   9        2.78       -3.95      2.64 o
   3  -1   9       31.75       25.81      3.81 o
   4  -1   9        9.07        7.18      3.45 o
   5  -1   9       12.91       23.24      3.79 o
  -9   0   9        1.20        2.85      4.68 o
  -8   0   9        2.65       10.15      4.78 o
  -7   0   9       29.36       25.96      5.25 o
  -6   0   9       72.02       63.15      6.17 o
  -5   0   9        0.13       -6.34      4.85 o
  -4   0   9       42.90       37.81      4.36 o
  -3   0   9      137.26      136.14      4.59 o
  -2   0   9      122.93      114.86      4.39 o
  -1   0   9       11.09       19.16      3.76 o
   0   0   9       69.74       65.96      3.72 o
   1   0   9       24.32       24.14      2.78 o
   2   0   9       23.41       14.91      2.73 o
   3   0   9       46.89       34.84      3.87 o
   4   0   9        1.41        3.95      2.57 o
   5   0   9        2.42        8.34      3.53 o
  -9   1   9        0.00        6.52      5.24 o
  -8   1   9        0.12       -5.91      4.53 o
  -7   1   9       54.28       50.56      5.33 o
  -6   1   9        0.30        0.85      4.58 o
  -5   1   9       90.31       99.13      7.95 o
  -4   1   9        5.93        8.44      4.24 o
  -3   1   9       91.87       88.51      4.89 o
  -2   1   9       99.87       96.42      9.50 o
  -1   1   9        2.30        8.19      3.22 o
   0   1   9       26.70       15.69      3.86 o
   1   1   9        1.98       -1.88      2.86 o
   2   1   9        8.22        3.52      2.78 o
   3   1   9       14.72        5.73      4.30 o
   4   1   9        3.62       10.34      3.87 o
  -9   2   9        5.42        1.11      4.25 o
  -8   2   9       13.02        9.04      4.36 o
  -7   2   9       10.54       24.84      4.69 o
  -6   2   9       23.22       27.68      4.71 o
  -5   2   9      102.95      111.09      5.79 o
  -4   2   9       16.58       13.83      3.60 o
  -3   2   9       14.82       10.22      3.35 o
  -2   2   9        1.74        0.84      2.91 o
  -1   2   9       55.84       49.66      3.77 o
   0   2   9       74.26       62.33      4.95 o
   1   2   9        0.53       -2.42      3.29 o
   2   2   9        0.01       -2.77      6.32 o
   3   2   9        0.84        8.01      8.62 o
   4   2   9        0.34       12.94      8.45 o
  -8   3   9       56.61       71.14      5.22 o
  -7   3   9        2.49       10.36      4.53 o
  -6   3   9       84.10       91.15      5.24 o
  -5   3   9       80.01       77.94      5.42 o
  -4   3   9        0.51       -1.91      3.72 o
  -3   3   9       69.04       66.84      4.93 o
  -2   3   9       23.41       31.17      2.88 o
  -1   3   9        0.60        1.39      2.15 o
   0   3   9       18.79       18.50      4.05 o
   1   3   9        3.61       -1.15      5.13 o
   2   3   9        6.03        2.85      5.42 o
   3   3   9        1.15       10.97      8.41 o
  -8   4   9        8.27       17.80      4.28 o
  -7   4   9       23.23       27.39      4.29 o
  -6   4   9       25.62       29.58      4.13 o
  -5   4   9        0.32       -2.97      3.49 o
  -4   4   9       14.35       12.57      4.32 o
  -3   4   9        4.53        7.27      3.39 o
  -2   4   9        3.73        4.00      2.28 o
  -1   4   9        0.13       -1.19      2.54 o
   0   4   9        2.00        3.10      3.42 o
   1   4   9        0.35       -2.41      3.53 o
   2   4   9        4.95        1.22      5.80 o
  -7   5   9        1.39       -0.52      3.84 o
  -6   5   9        6.17        5.86      3.79 o
  -5   5   9        2.62        4.21      3.27 o
  -4   5   9        9.17       13.78      3.50 o
  -3   5   9        1.35        3.35      3.23 o
  -2   5   9        0.25       -1.29      3.19 o
  -1   5   9        1.61       -1.83      3.51 o
   0   5   9        3.99        1.98      3.61 o
  -6   6   9        1.66        6.89      4.10 o
  -5   6   9       36.78       48.31      5.14 o
  -4   6   9        5.81        7.91      4.01 o
  -3   6   9       27.69       32.59      4.69 o
  -2   6   9        4.22        1.95      3.95 o
  -1 -10  10        0.20        7.10      5.04 o
   0 -10  10        0.29       -1.76      2.91 o
   1 -10  10        0.17       -0.15      2.94 o
   2 -10  10       15.78       19.14      3.35 o
  -3  -9  10        0.27       -2.65      3.59 o
  -2  -9  10        2.40        3.07      3.59 o
  -1  -9  10       19.49       22.57      3.66 o
   0  -9  10        9.36        9.02      2.95 o
   1  -9  10        1.71       -0.40      2.71 o
   2  -9  10        6.10        4.59      3.24 o
   3  -9  10        3.26        7.11      3.63 o
   4  -9  10        0.36        7.91      3.84 o
  -4  -8  10        3.66        1.67      3.62 o
  -3  -8  10        7.16        2.29      3.02 o
  -2  -8  10        0.70        0.82      2.44 o
  -1  -8  10       22.41       22.36      3.38 o
   0  -8  10        5.05        3.66      2.71 o
   1  -8  10       11.50        8.75      2.88 o
   2  -8  10        8.09        2.24      2.94 o
   3  -8  10       24.03       30.36      4.57 o
   4  -8  10       19.96       24.34      3.37 o
   5  -8  10       13.52       11.16      3.59 o
  -5  -7  10       11.75       16.35      4.29 o
  -4  -7  10       44.99       49.12      4.46 o
  -3  -7  10        7.24        8.54      3.65 o
  -2  -7  10        1.13        3.10      2.41 o
  -1  -7  10        9.90        8.72      2.54 o
   0  -7  10       68.84       67.07      3.76 o
   1  -7  10       39.74       40.24      4.15 o
   2  -7  10        0.07        1.28      3.25 o
   3  -7  10        2.81        3.86      2.97 o
   4  -7  10        0.06       -0.93      2.96 o
   5  -7  10        0.00       -2.30      3.55 o
  -6  -6  10        0.33        7.60      4.19 o
  -5  -6  10       21.09       25.74      5.75 o
  -4  -6  10       14.13       14.01      3.53 o
  -3  -6  10        4.70        6.33      3.43 o
  -2  -6  10       31.88       34.08      2.67 o
  -1  -6  10       85.27       90.32      3.69 o
   0  -6  10        0.29        0.35      2.63 o
   1  -6  10       21.47       19.69      3.13 o
   2  -6  10       55.91       67.55      3.90 o
   3  -6  10        9.84        6.98      2.73 o
   4  -6  10        1.22       -3.58      2.68 o
   5  -6  10        0.26       -0.04      2.82 o
  -7  -5  10        4.26       13.08      4.08 o
  -6  -5  10        4.20        4.73      3.82 o
  -5  -5  10       16.23       12.72      3.64 o
  -4  -5  10        9.99        8.01      3.35 o
  -3  -5  10       17.09       27.39      4.36 o
  -2  -5  10       32.46       25.45      2.75 o
  -1  -5  10       56.45       53.94      2.84 o
   0  -5  10       91.45       91.25      3.13 o
   1  -5  10       23.79       19.58      2.96 o
   2  -5  10       24.37       23.82      3.18 o
   3  -5  10        0.91       -1.26      2.55 o
   4  -5  10        0.00        0.06      3.19 o
   5  -5  10        0.60       -0.78      3.77 o
  -7  -4  10       26.71       35.36      4.29 o
  -6  -4  10       21.31       27.61      4.23 o
  -5  -4  10       19.21       20.66      3.63 o
  -4  -4  10        5.59        5.81      3.19 o
  -3  -4  10      159.83      165.39      5.16 o
  -2  -4  10       35.75       29.81      3.22 o
  -1  -4  10        5.26        6.21      2.61 o
   0  -4  10        0.48       -0.70      2.72 o
   1  -4  10        1.59        1.66      2.10 o
   2  -4  10       40.36       39.92      2.98 o
   3  -4  10       31.95       26.78      3.05 o
   4  -4  10        5.73        6.14      3.00 o
   5  -4  10        1.40        0.24      3.49 o
  -8  -3  10        0.93       13.05      5.22 o
  -7  -3  10       15.24       21.00      3.88 o
  -6  -3  10       17.45       22.53      3.99 o
  -5  -3  10        9.80        5.35      3.94 o
  -4  -3  10       66.68       62.37      3.69 o
  -3  -3  10       20.61       17.69      3.16 o
  -2  -3  10       11.38       15.93      3.01 o
  -1  -3  10        3.30        2.94      2.77 o
   0  -3  10       20.43       23.09      3.85 o
   1  -3  10        0.00       -2.50      2.37 o
   2  -3  10       67.20       73.21      3.32 o
   3  -3  10       13.71       12.31      3.02 o
   4  -3  10        6.69        3.84      3.07 o
   5  -3  10        0.16       -1.93      7.23 o
  -8  -2  10       31.12       36.52      4.77 o
  -7  -2  10       14.96       16.74      4.10 o
  -6  -2  10        0.72       -0.92      3.70 o
  -5  -2  10       32.62       23.01      3.17 o
  -4  -2  10      122.85      121.06      5.05 o
  -3  -2  10       35.87       47.25      3.88 o
  -2  -2  10       72.02       78.06      3.72 o
  -1  -2  10       37.45       31.40      3.04 o
   0  -2  10        1.00       -0.39      2.88 o
   1  -2  10       10.56        8.88      2.55 o
   2  -2  10       52.51       45.31      3.82 o
   3  -2  10        2.39        0.98      2.58 o
   4  -2  10        3.02       -6.68      5.55 o
   5  -2  10        5.80       -8.45      6.36 o
  -8  -1  10        4.90       12.68      4.71 o
  -7  -1  10        7.43        7.64      6.32 o
  -6  -1  10        7.86        0.22      4.83 o
  -5  -1  10       38.80       43.09      7.45 o
  -4  -1  10       15.51       24.36      4.49 o
  -3  -1  10        0.03       -0.26      2.92 o
  -2  -1  10        1.68        2.20      3.12 o
  -1  -1  10      110.17      107.26      5.00 o
   0  -1  10       15.95        7.86      3.65 o
   1  -1  10       31.51       30.74      3.33 o
   2  -1  10       32.08       34.67      3.19 o
   3  -1  10        2.45       -1.76      2.62 o
   4  -1  10       12.85        7.81      3.90 o
  -8   0  10        4.32        0.01      4.78 o
  -7   0  10        4.58        5.59      6.46 o
  -6   0  10        6.86        8.92      5.66 o
  -5   0  10        0.31       11.66      7.55 o
  -4   0  10       37.93       38.18      4.34 o
  -3   0  10        3.87        3.74      2.67 o
  -2   0  10      158.15      150.81      5.09 o
  -1   0  10      227.22      238.01      7.52 o
   0   0  10        0.14       -2.00      3.36 o
   1   0  10        1.48        3.68      3.33 o
   2   0  10        2.02        1.62      2.65 o
   3   0  10        0.02       -4.98      3.78 o
   4   0  10        0.11       -0.19      7.96 o
  -8   1  10        1.47        0.34      4.81 o
  -7   1  10       40.44       54.04      5.54 o
  -6   1  10       48.11       65.77      7.16 o
  -5   1  10        5.40        8.31      4.55 o
  -4   1  10       27.36       24.73      5.01 o
  -3   1  10        5.14        2.00      3.33 o
  -2   1  10        0.01       -0.28      2.62 o
  -1   1  10       11.36       12.17      2.84 o
   0   1  10        0.87       -2.70      4.01 o
   1   1  10        9.89        6.87      3.43 o
   2   1  10        2.70       -3.10      5.12 o
   3   1  10        0.10       -4.88      6.01 o
  -8   2  10       41.60       53.92      5.62 o
  -7   2  10       32.71       46.35      5.50 o
  -6   2  10        7.77       17.39      3.89 o
  -5   2  10       11.85       13.04      3.95 o
  -4   2  10        0.60       -1.77      3.49 o
  -3   2  10        9.98        6.15      3.36 o
  -2   2  10        1.27        3.29      2.97 o
  -1   2  10        0.89        3.85      3.91 o
   0   2  10        1.65        0.70      4.49 o
   1   2  10       14.19       13.86      6.02 o
   2   2  10        8.45        5.12      7.94 o
  -7   3  10        0.47        6.59      3.83 o
  -6   3  10       22.05       21.34      4.05 o
  -5   3  10        0.77       -1.15      3.79 o
  -4   3  10        1.45       -1.66      3.61 o
  -3   3  10        0.03        4.31      3.38 o
  -2   3  10        1.71        0.76      3.12 o
  -1   3  10        2.80        2.77      3.91 o
   0   3  10        9.25       11.21      5.67 o
   1   3  10        7.68        8.32      5.64 o
  -7   4  10        0.08        0.65      3.84 o
  -6   4  10        5.84        7.21      3.84 o
  -5   4  10        0.11       -2.59      3.66 o
  -4   4  10       25.19       35.36      4.86 o
  -3   4  10        0.45        0.26      3.33 o
  -2   4  10        0.85       -3.89      4.63 o
  -1   4  10        8.44        8.82      4.24 o
   0   4  10        3.18        6.53      5.91 o
  -5   5  10        2.06        5.42      3.59 o
  -4   5  10        2.73        2.40      3.87 o
  -3   5  10        0.23       -1.55      4.89 o
  -2   5  10        0.96        3.44      4.84 o
  -1  -9  11       10.28       11.55      3.96 o
   0  -9  11       14.93       14.04      3.64 o
   1  -9  11        4.27        4.71      3.24 o
   2  -9  11       14.58       29.88      4.02 o
  -3  -8  11        0.33        1.73      3.88 o
  -2  -8  11        2.99        6.68      3.94 o
  -1  -8  11        0.02       -0.89      3.49 o
   0  -8  11        0.26        2.54      3.29 o
   1  -8  11       49.99       59.24      5.38 o
   2  -8  11        6.75       10.98      5.05 o
   3  -8  11        7.71       11.36      3.36 o
  -4  -7  11        1.70        6.41      3.61 o
  -3  -7  11       15.96       14.32      4.08 o
  -2  -7  11       17.63       14.93      3.04 o
  -1  -7  11       37.57       33.55      4.12 o
   0  -7  11       27.95       26.71      3.56 o
   1  -7  11        7.00       11.41      3.29 o
   2  -7  11        3.03        3.36      3.10 o
   3  -7  11        0.55        1.16      3.05 o
   4  -7  11        0.39        0.93      3.20 o
  -5  -6  11        2.85        1.10      3.73 o
  -4  -6  11      107.12      125.27      5.37 o
  -3  -6  11        6.79        6.66      3.35 o
  -2  -6  11        0.56        1.08      2.64 o
  -1  -6  11       19.80       16.05      4.09 o
   0  -6  11        1.84        4.81      3.32 o
   1  -6  11       47.77       52.80      3.82 o
   2  -6  11       50.41       52.92      4.30 o
   3  -6  11        0.82        0.37      2.73 o
   4  -6  11        3.01       -1.68      5.04 o
  -6  -5  11       12.75       15.84      4.37 o
  -5  -5  11       56.09       54.37      4.11 o
  -4  -5  11        3.03        7.05      3.42 o
  -3  -5  11       29.75       28.96      3.93 o
  -2  -5  11       24.64       24.65      4.75 o
  -1  -5  11        5.93        2.42      2.78 o
   0  -5  11        0.00       -0.37      3.22 o
   1  -5  11       44.74       40.01      3.36 o
   2  -5  11        2.28        3.23      2.70 o
   3  -5  11        7.02        3.87      4.00 o
   4  -5  11        0.20        3.18      3.28 o
  -6  -4  11       40.14       50.53      4.91 o
  -5  -4  11       14.16       17.89      4.10 o
  -4  -4  11        5.32        0.17      3.20 o
  -3  -4  11       18.77       13.44      3.89 o
  -2  -4  11        0.21        2.74      3.10 o
  -1  -4  11        3.83        4.86      3.57 o
   0  -4  11        2.61        2.34      2.62 o
   1  -4  11       27.40       22.48      3.52 o
   2  -4  11        1.26        3.09      4.44 o
   3  -4  11        5.65        4.72      3.13 o
   4  -4  11       15.91       26.10      3.79 o
  -7  -3  11        5.13       10.75      4.17 o
  -6  -3  11        6.96       13.10      4.78 o
  -5  -3  11        0.21       -5.70      3.80 o
  -4  -3  11       10.88        7.08      3.62 o
  -3  -3  11       52.50       55.67      4.29 o
  -2  -3  11      116.77      130.23      4.99 o
  -1  -3  11       16.55       13.13      3.02 o
   0  -3  11        5.84        3.87      2.90 o
   1  -3  11       22.88       17.78      2.99 o
   2  -3  11        0.02       -1.87      3.43 o
   3  -3  11        0.00        1.42      3.32 o
   4  -3  11        3.99        3.67      7.90 o
  -7  -2  11        3.81       10.98      6.06 o
  -6  -2  11        0.02       -7.80      5.20 o
  -5  -2  11       40.77       32.49      4.82 o
  -4  -2  11        1.26        4.48      5.12 o
  -3  -2  11       97.86      100.81      4.83 o
  -2  -2  11      161.51      166.56      5.88 o
  -1  -2  11        3.23        0.47      3.99 o
   0  -2  11        0.04       -1.99      3.00 o
   1  -2  11        0.63       -1.78      2.83 o
   2  -2  11        0.19        4.87      4.16 o
   3  -2  11        2.37        1.40      4.33 o
   4  -2  11        3.90       -8.91      8.79 o
  -7  -1  11       11.40       10.12      8.09 o
  -6  -1  11        3.81       -3.23      5.10 o
  -5  -1  11        0.06        5.54      5.86 o
  -4  -1  11        3.22        3.81      4.37 o
  -3  -1  11        3.76        2.56      2.83 o
  -2  -1  11        0.12        1.24      3.55 o
  -1  -1  11        2.14        4.01      2.93 o
   0  -1  11        5.17        3.67      3.32 o
   1  -1  11        5.26        5.66      3.46 o
   2  -1  11        0.00        4.37      2.90 o
   3  -1  11        0.21       -1.29      3.90 o
  -7   0  11        7.36       15.79      4.91 o
  -6   0  11        3.00       13.19      5.17 o
  -5   0  11        3.70       10.68      7.13 o
  -4   0  11       11.34       10.86      3.74 o
  -3   0  11       24.29       17.89      3.95 o
  -2   0  11        1.50        3.74      3.38 o
  -1   0  11       12.18       10.51      3.50 o
   0   0  11        0.16       -3.70      3.51 o
   1   0  11        3.61        3.67      4.14 o
   2   0  11        6.47        6.21      5.08 o
   3   0  11        0.01        0.34      5.27 o
  -7   1  11       17.11       30.52      6.49 o
  -6   1  11        1.17       10.02      5.95 o
  -5   1  11        0.56        1.43      4.66 o
  -4   1  11        2.68        0.16      4.56 o
  -3   1  11        0.41       -2.48      3.32 o
  -2   1  11        1.28        1.68      3.14 o
  -1   1  11        3.30        7.89      4.00 o
   0   1  11        7.15        3.59      3.78 o
   1   1  11        0.02        6.24      5.41 o
   2   1  11        1.35        1.85      5.45 o
  -7   2  11        1.04        5.79      3.91 o
  -6   2  11        0.00       -0.17      4.03 o
  -5   2  11       17.98       26.32      4.53 o
  -4   2  11        9.55       10.17      3.92 o
  -3   2  11        0.10        3.67      3.24 o
  -2   2  11        7.04        8.66      4.47 o
  -1   2  11        2.26        2.25      4.34 o
   0   2  11        0.07        2.33      4.13 o
   1   2  11        3.59       11.20      6.04 o
  -6   3  11        0.07        3.67      3.80 o
  -5   3  11        6.78       10.18      4.29 o
  -4   3  11        9.07       17.33      6.22 o
  -3   3  11        4.90        5.62      3.60 o
  -2   3  11        0.12        3.20      5.62 o
  -1   3  11        0.84        0.18      4.63 o
  -4   4  11        1.10        1.18      3.98 o
  -3   4  11        3.34        1.98      4.76 o
  -1  -8  12        5.93        0.92      3.85 o
   0  -8  12       35.36       33.83      4.92 o
   1  -8  12        9.64       15.16      4.01 o
  -3  -7  12        5.93        5.23      4.50 o
  -2  -7  12       11.17        7.43      3.73 o
  -1  -7  12        5.53        0.37      3.62 o
   0  -7  12        9.37       10.91      4.10 o
   1  -7  12        1.14        2.59      3.21 o
   2  -7  12        3.40        5.13      3.27 o
  -4  -6  12        3.18        5.92      3.71 o
  -3  -6  12       15.49       14.73      3.96 o
  -2  -6  12        0.07        1.47      4.87 o
  -1  -6  12        0.31       -1.21      3.54 o
   0  -6  12        3.93        6.53      3.50 o
   1  -6  12        0.35        1.36      2.85 o
   2  -6  12       20.39       19.41      3.97 o
   3  -6  12        6.90        8.99      3.85 o
  -5  -5  12        0.17        0.88      4.15 o
  -4  -5  12       61.82       65.26      5.03 o
  -3  -5  12       35.27       41.72      7.02 o
  -2  -5  12        0.06        1.86      3.30 o
  -1  -5  12        0.00        3.10      4.43 o
   0  -5  12        8.93       11.83      3.42 o
   1  -5  12        0.33       -0.82      3.34 o
   2  -5  12        2.16       -1.39      3.41 o
   3  -5  12        0.38        3.06      3.62 o
  -5  -4  12       16.46       12.70      6.70 o
  -4  -4  12       37.93       40.47      6.64 o
  -3  -4  12       33.80       43.39      5.18 o
  -2  -4  12        3.22       11.28      3.52 o
  -1  -4  12        1.30        4.94      3.99 o
   0  -4  12        2.22       -2.38      4.11 o
   1  -4  12        0.97       -7.43      4.95 o
   2  -4  12        8.33        5.52      3.53 o
   3  -4  12       16.00       21.31      4.14 o
  -6  -3  12        1.04       -8.73      7.21 o
  -5  -3  12        0.05       -7.00      4.67 o
  -4  -3  12        0.00        0.70      4.28 o
  -3  -3  12        4.17       11.40      3.50 o
  -2  -3  12       32.18       32.04      5.24 o
  -1  -3  12        4.76        1.95      3.17 o
   0  -3  12        1.23        0.10      3.31 o
   1  -3  12        0.01       -3.93      4.01 o
   2  -3  12        0.87        0.95      6.25 o
  -6  -2  12        9.08        3.05      5.24 o
  -5  -2  12        0.77        2.84      5.72 o
  -4  -2  12       20.94       21.36      4.47 o
  -3  -2  12        9.12       14.96      4.08 o
  -2  -2  12        9.38        6.43      5.05 o
  -1  -2  12        7.01        7.25      3.00 o
   0  -2  12        0.29       -0.44      2.91 o
   1  -2  12       11.16        7.06      3.63 o
   2  -2  12        1.30        6.23      6.95 o
  -6  -1  12        0.01        6.39      7.31 o
  -5  -1  12       19.84       28.17      5.50 o
  -4  -1  12        2.39        4.84      3.79 o
  -3  -1  12        5.94        3.86      3.83 o
  -2  -1  12        2.51        4.76      3.68 o
  -1  -1  12        2.68        3.10      3.52 o
   0  -1  12        0.91       -0.73      3.52 o
   1  -1  12       10.56       10.44      3.93 o
   2  -1  12        7.80       16.67      9.21 o
  -6   0  12       13.09       27.26      5.80 o
  -5   0  12        0.03        7.42      4.91 o
  -4   0  12        0.01        0.02      4.94 o
  -3   0  12        3.32        1.89      4.95 o
  -2   0  12        0.00        2.26      4.33 o
  -1   0  12        2.58        0.57      4.24 o
   0   0  12        1.06       -2.37      4.17 o
   1   0  12        0.22       -4.40      4.88 o
  -5   1  12        7.98       11.17      5.42 o
  -4   1  12        6.95        2.23      4.08 o
  -3   1  12        0.23        1.31      3.51 o
  -2   1  12        0.00       -0.67      4.27 o
  -1   1  12        7.25        4.86      4.56 o
   0   1  12       22.64       37.96      6.82 o
  -4   2  12        3.08       10.11      4.03 o
  -3   2  12        5.03        9.44      4.94 o
  -2   2  12        4.22        4.14      4.69 o
  -2  -6  13        4.47       12.20      5.05 o
  -1  -6  13        4.10       10.59      4.90 o
   0  -6  13        2.91        1.57      3.90 o
  -3  -5  13       43.36       63.73      6.41 o
  -2  -5  13       20.60       31.25      5.44 o
  -1  -5  13        0.18        3.89      4.53 o
   0  -5  13        0.03        0.45      4.51 o
  -4  -4  13        2.72        5.66      4.80 o
  -3  -4  13        3.93        7.72      4.41 o
  -2  -4  13        6.83        8.56      3.67 o
  -1  -4  13        0.11       -0.71      4.43 o
   0  -4  13        5.16        0.93      4.48 o
   1  -4  13        5.25        5.01      4.65 o
  -4  -3  13        4.88        5.56      4.39 o
  -3  -3  13        1.57        6.36      4.29 o
  -2  -3  13        0.43        1.91      5.59 o
  -1  -3  13        0.28       -0.12      3.45 o
   0  -3  13       22.86       27.42      4.94 o
  -4  -2  13        0.97        3.82      4.42 o
  -3  -2  13        0.47        1.60      4.88 o
  -2  -2  13        2.72        7.82      4.04 o
  -1  -2  13        0.01        2.13      3.32 o
   0  -2  13        0.23        0.84      3.86 o
  -4  -1  13        0.37        0.84      5.13 o
  -3  -1  13        0.04       -6.76      5.45 o
  -2  -1  13        3.69        5.51      4.65 o
  -1  -1  13        8.63        9.17      4.72 o
 
